# Supplementary material for: Integrated Metabolomics and Transcriptomics Analysis of Monolayer and Neurospheres from Established Glioblastoma Cell Lines
Source: Cancers (Basel). 2021 Mar 16;13(6):1327. doi: 10.3390/cancers13061327 (PMC8001840; doi:10.3390/cancers13061327)
Supplement: Supplementary file 1 [file cancers-13-01327-s001.zip]

Archive with 3 entries (2 files):
- supplementary/
- supplementary/cancers-1142787-crosschek-SUPPLE-final.docx
- supplementary/Table S1. Transcriptomics and metabolomics data.xlsx
