# Supplementary material for: Integrated Metabolomics and Transcriptomics Analysis of Monolayer and Neurospheres from Established Glioblastoma Cell Lines
Source: Cancers (Basel). 2021 Mar 16;13(6):1327. doi: 10.3390/cancers13061327 (PMC8001840; doi:10.3390/cancers13061327)
Supplement: Supplementary file 1 [file cancers-13-01327-s001.zip › supplementary/Table S1. Transcriptomics and metabolomics data.xlsx]

## Sheet: (a)
Gene expression U87 NS vs ML
ensembl_gene_id	hgnc_symbol	description	log2FC	FDR
ENSG00000087884	AAMDC	adipogenesis associated, Mth938 domain containing [Source:HGNC Symbol;Acc:30205]	2.28694	0.00105683
ENSG00000008311	AASS	aminoadipate-semialdehyde synthase [Source:HGNC Symbol;Acc:17366]	1.66264	1.9989e-19
ENSG00000107331	ABCA2	ATP-binding cassette, sub-family A (ABC1), member 2 [Source:HGNC Symbol;Acc:32]	1.05095	1.04986e-19
ENSG00000198691	ABCA4	ATP-binding cassette, sub-family A (ABC1), member 4 [Source:HGNC Symbol;Acc:34]	1.73756	0.0214916
ENSG00000064687	ABCA7	ATP-binding cassette, sub-family A (ABC1), member 7 [Source:HGNC Symbol;Acc:37]	1.23391	6.5424e-08
ENSG00000005471	ABCB4	ATP-binding cassette, sub-family B (MDR/TAP), member 4 [Source:HGNC Symbol;Acc:45]	-2.10465	3.06162e-05
ENSG00000108846	ABCC3	ATP-binding cassette, sub-family C (CFTR/MRP), member 3 [Source:HGNC Symbol;Acc:54]	1.25721	1.76151e-20
ENSG00000091262	ABCC6	ATP-binding cassette, sub-family C (CFTR/MRP), member 6 [Source:HGNC Symbol;Acc:57]	1.20822	0.0134285
ENSG00000118777	ABCG2	ATP-binding cassette, sub-family G (WHITE), member 2 [Source:HGNC Symbol;Acc:74]	-1.78384	0.000354806
ENSG00000106077	ABHD11	abhydrolase domain containing 11 [Source:HGNC Symbol;Acc:16407]	-1.02795	3.48949e-14
ENSG00000100439	ABHD4	abhydrolase domain containing 4 [Source:HGNC Symbol;Acc:20154]	1.40307	1.14215e-21
ENSG00000154175	ABI3BP	ABI family, member 3 (NESH) binding protein [Source:HGNC Symbol;Acc:17265]	2.58964	4.6591e-81
ENSG00000114626	ABTB1	ankyrin repeat and BTB (POZ) domain containing 1 [Source:HGNC Symbol;Acc:18275]	1.05127	3.24367e-09
ENSG00000166016	ABTB2	ankyrin repeat and BTB (POZ) domain containing 2 [Source:HGNC Symbol;Acc:23842]	-1.05918	5.3266e-14
ENSG00000120437	ACAT2	acetyl-CoA acetyltransferase 2 [Source:HGNC Symbol;Acc:94]	1.37121	4.44208e-30
ENSG00000159640	ACE	angiotensin I converting enzyme [Source:HGNC Symbol;Acc:2707]	2.25066	1.84544e-09
ENSG00000014257	ACPP	acid phosphatase, prostate [Source:HGNC Symbol;Acc:125]	1.61095	1.75827e-07
ENSG00000167107	ACSF2	acyl-CoA synthetase family member 2 [Source:HGNC Symbol;Acc:26101]	1.03006	1.03815e-08
ENSG00000123983	ACSL3	acyl-CoA synthetase long-chain family member 3 [Source:HGNC Symbol;Acc:3570]	1.27049	4.80671e-55
ENSG00000131069	ACSS2	acyl-CoA synthetase short-chain family member 2 [Source:HGNC Symbol;Acc:15814]	1.29501	1.36312e-44
ENSG00000163017	ACTG2	actin, gamma 2, smooth muscle, enteric [Source:HGNC Symbol;Acc:145]	1.72221	0.000328607
ENSG00000248746	ACTN3	actinin, alpha 3 (gene/pseudogene) [Source:HGNC Symbol;Acc:165]	2.90871	0.037763
ENSG00000123612	ACVR1C	activin A receptor, type IC [Source:HGNC Symbol;Acc:18123]	1.53325	0.0249375
ENSG00000139567	ACVRL1	activin A receptor type II-like 1 [Source:HGNC Symbol;Acc:175]	5.15249	0.00123267
ENSG00000151651	ADAM8	ADAM metallopeptidase domain 8 [Source:HGNC Symbol;Acc:215]	1.64271	1.4353e-52
ENSG00000151388	ADAMTS12	ADAM metallopeptidase with thrombospondin type 1 motif, 12 [Source:HGNC Symbol;Acc:14605]	1.08051	3.33335e-37
ENSG00000138316	ADAMTS14	ADAM metallopeptidase with thrombospondin type 1 motif, 14 [Source:HGNC Symbol;Acc:14899]	2.63694	2.12538e-72
ENSG00000143382	ADAMTSL4	ADAMTS-like 4 [Source:HGNC Symbol;Acc:19706]	3.06972	6.46311e-08
ENSG00000142920	ADC	arginine decarboxylase [Source:HGNC Symbol;Acc:29957]	1.68115	9.00999e-30
ENSG00000155897	ADCY8	adenylate cyclase 8 (brain) [Source:HGNC Symbol;Acc:239]	-2.01717	2.50776e-28
ENSG00000148926	ADM	adrenomedullin [Source:HGNC Symbol;Acc:259]	2.40971	1.92305e-116
ENSG00000163485	ADORA1	adenosine A1 receptor [Source:HGNC Symbol;Acc:262]	1.11513	2.61771e-08
ENSG00000106624	AEBP1	AE binding protein 1 [Source:HGNC Symbol;Acc:303]	1.982	0.0249966
ENSG00000081051	AFP	alpha-fetoprotein [Source:HGNC Symbol;Acc:317]	-1.8951	0.00040315
ENSG00000138678	AGPAT9	1-acylglycerol-3-phosphate O-acyltransferase 9 [Source:HGNC Symbol;Acc:28157]	-1.21367	3.5727e-46
ENSG00000215044	AHCYP1	adenosylhomocysteinase pseudogene 1 [Source:HGNC Symbol;Acc:44993]	-1.10757	0.0276941
ENSG00000185567	AHNAK2	AHNAK nucleoprotein 2 [Source:HGNC Symbol;Acc:20125]	1.89894	5.84974e-149
ENSG00000163568	AIM2	absent in melanoma 2 [Source:HGNC Symbol;Acc:357]	1.97927	4.13758e-37
ENSG00000106992	AK1	adenylate kinase 1 [Source:HGNC Symbol;Acc:361]	1.38459	7.80671e-14
ENSG00000131016	AKAP12	A kinase (PRKA) anchor protein 12 [Source:HGNC Symbol;Acc:370]	-1.39956	2.80029e-69
ENSG00000151320	AKAP6	A kinase (PRKA) anchor protein 6 [Source:HGNC Symbol;Acc:376]	4.55716	9.2461e-94
ENSG00000227471	AKR1B15	aldo-keto reductase family 1, member B15 [Source:HGNC Symbol;Acc:37281]	2.66977	3.08875e-26
ENSG00000187134	AKR1C1	aldo-keto reductase family 1, member C1 [Source:HGNC Symbol;Acc:384]	1.20264	4.16002e-46
ENSG00000151632	AKR1C2	aldo-keto reductase family 1, member C2 [Source:HGNC Symbol;Acc:385]	1.25226	2.09076e-28
ENSG00000161618	ALDH16A1	aldehyde dehydrogenase 16 family, member A1 [Source:HGNC Symbol;Acc:28114]	-1.13876	5.20246e-06
ENSG00000184254	ALDH1A3	aldehyde dehydrogenase 1 family, member A3 [Source:HGNC Symbol;Acc:409]	-1.30255	1.54368e-21
ENSG00000108602	ALDH3A1	aldehyde dehydrogenase 3 family, member A1 [Source:HGNC Symbol;Acc:405]	4.59422	5.43136e-08
ENSG00000171094	ALK	anaplastic lymphoma receptor tyrosine kinase [Source:HGNC Symbol;Acc:427]	3.02922	2.73733e-15
ENSG00000179148	ALOXE3	arachidonate lipoxygenase 3 [Source:HGNC Symbol;Acc:13743]	-4.64781	0.014423
ENSG00000052850	ALX4	ALX homeobox 4 [Source:HGNC Symbol;Acc:450]	-2.09826	0.0407908
ENSG00000139211	AMIGO2	adhesion molecule with Ig-like domain 2 [Source:HGNC Symbol;Acc:24073]	-3.50836	1.5977e-213
ENSG00000145020	AMT	aminomethyltransferase [Source:HGNC Symbol;Acc:473]	1.66178	1.05202e-08
ENSG00000240038	AMY2B	amylase, alpha 2B (pancreatic) [Source:HGNC Symbol;Acc:478]	1.25904	0.0452572
ENSG00000110200	ANAPC15	anaphase promoting complex subunit 15 [Source:HGNC Symbol;Acc:24531]	-1.34535	0.00604046
ENSG00000154188	ANGPT1	angiopoietin 1 [Source:HGNC Symbol;Acc:484]	1.12522	1.05109e-21
ENSG00000076513	ANKRD13A	ankyrin repeat domain 13A [Source:HGNC Symbol;Acc:21268]	-1.29959	5.28668e-35
ENSG00000230453	ANKRD18B	ankyrin repeat domain 18B [Source:HGNC Symbol;Acc:23644]	-1.37452	0.00235824
ENSG00000152766	ANKRD22	ankyrin repeat domain 22 [Source:HGNC Symbol;Acc:28321]	2.35642	0.0102163
ENSG00000089847	ANKRD24	ankyrin repeat domain 24 [Source:HGNC Symbol;Acc:29424]	-1.74935	0.00052908
ENSG00000154065	ANKRD29	ankyrin repeat domain 29 [Source:HGNC Symbol;Acc:27110]	1.15856	8.75781e-13
ENSG00000163046	ANKRD30BL	ankyrin repeat domain 30B-like [Source:HGNC Symbol;Acc:35167]	-1.18893	0.0181979
ENSG00000198483	ANKRD35	ankyrin repeat domain 35 [Source:HGNC Symbol;Acc:26323]	1.50782	8.42369e-25
ENSG00000166825	ANPEP	alanyl (membrane) aminopeptidase [Source:HGNC Symbol;Acc:500]	2.05575	4.71805e-05
ENSG00000129354	AP1M2	adaptor-related protein complex 1, mu 2 subunit [Source:HGNC Symbol;Acc:558]	-2.8435	2.66737e-06
ENSG00000107282	APBA1	amyloid beta (A4) precursor protein-binding, family A, member 1 [Source:HGNC Symbol;Acc:578]	1.35377	0.01273
ENSG00000130208	APOC1	apolipoprotein C-I [Source:HGNC Symbol;Acc:607]	2.96629	5.78351e-06
ENSG00000130203	APOE	apolipoprotein E [Source:HGNC Symbol;Acc:613]	5.50611	1.97483e-119
ENSG00000100342	APOL1	apolipoprotein L, 1 [Source:HGNC Symbol;Acc:618]	3.88254	3.17647e-53
ENSG00000128284	APOL3	apolipoprotein L, 3 [Source:HGNC Symbol;Acc:14868]	1.89471	1.10206e-16
ENSG00000221963	APOL6	apolipoprotein L, 6 [Source:HGNC Symbol;Acc:14870]	1.88424	7.47722e-55
ENSG00000178878	APOLD1	apolipoprotein L domain containing 1 [Source:HGNC Symbol;Acc:25268]	-1.52838	6.98047e-34
ENSG00000240583	AQP1	aquaporin 1 (Colton blood group) [Source:HGNC Symbol;Acc:633]	2.71054	1.24841e-05
ENSG00000198576	ARC	activity-regulated cytoskeleton-associated protein [Source:HGNC Symbol;Acc:648]	1.78445	1.07623e-32
ENSG00000081181	ARG2	arginase 2 [Source:HGNC Symbol;Acc:664]	1.27182	3.01146e-13
ENSG00000198826	ARHGAP11A	Rho GTPase activating protein 11A [Source:HGNC Symbol;Acc:15783]	-1.0264	4.30032e-38
ENSG00000128805	ARHGAP22	Rho GTPase activating protein 22 [Source:HGNC Symbol;Acc:30320]	1.18348	1.90805e-55
ENSG00000159314	ARHGAP27	Rho GTPase activating protein 27 [Source:HGNC Symbol;Acc:31813]	-1.60571	0.0105663
ENSG00000088756	ARHGAP28	Rho GTPase activating protein 28 [Source:HGNC Symbol;Acc:25509]	2.23769	3.21718e-40
ENSG00000047648	ARHGAP6	Rho GTPase activating protein 6 [Source:HGNC Symbol;Acc:676]	1.09909	0.000824401
ENSG00000163947	ARHGEF3	Rho guanine nucleotide exchange factor (GEF) 3 [Source:HGNC Symbol;Acc:683]	1.12383	9.03434e-25
ENSG00000172379	ARNT2	aryl-hydrocarbon receptor nuclear translocator 2 [Source:HGNC Symbol;Acc:16876]	-1.29302	2.7622e-17
ENSG00000137486	ARRB1	arrestin, beta 1 [Source:HGNC Symbol;Acc:711]	1.55201	7.37917e-11
ENSG00000117407	ARTN	artemin [Source:HGNC Symbol;Acc:727]	-1.68023	1.25728e-28
ENSG00000099889	ARVCF	armadillo repeat gene deleted in velocardiofacial syndrome [Source:HGNC Symbol;Acc:728]	1.38121	0.00093256
ENSG00000088280	ASAP3	ArfGAP with SH3 domain, ankyrin repeat and PH domain 3 [Source:HGNC Symbol;Acc:14987]	1.14151	5.99869e-13
ENSG00000102048	ASB9	ankyrin repeat and SOCS box containing 9 [Source:HGNC Symbol;Acc:17184]	1.04303	0.00185388
ENSG00000110881	ASIC1	acid-sensing (proton-gated) ion channel 1 [Source:HGNC Symbol;Acc:100]	1.53646	1.17278e-31
ENSG00000130707	ASS1	argininosuccinate synthase 1 [Source:HGNC Symbol;Acc:758]	4.65229	0
ENSG00000225308	ASS1P11	argininosuccinate synthetase 1 pseudogene 11 [Source:HGNC Symbol;Acc:761]	4.47184	4.89672e-73
ENSG00000213487	ASS1P4	argininosuccinate synthetase 1 pseudogene 4 [Source:HGNC Symbol;Acc:767]	4.19895	6.9862e-06
ENSG00000215583	ASS1P6	argininosuccinate synthetase 1 pseudogene 6 [Source:HGNC Symbol;Acc:769]	3.62115	4.34028e-06
ENSG00000217791	ASS1P9	argininosuccinate synthetase 1 pseudogene 9 [Source:HGNC Symbol;Acc:772]	4.80856	7.31934e-63
ENSG00000142102	ATHL1	ATH1, acid trehalase-like 1 (yeast) [Source:HGNC Symbol;Acc:26210]	1.45332	0.000116439
ENSG00000168874	ATOH8	atonal homolog 8 (Drosophila) [Source:HGNC Symbol;Acc:24126]	-3.91975	7.36432e-95
ENSG00000159363	ATP13A2	ATPase type 13A2 [Source:HGNC Symbol;Acc:30213]	1.00964	4.09486e-05
ENSG00000018625	ATP1A2	ATPase, Na+/K+ transporting, alpha 2 polypeptide [Source:HGNC Symbol;Acc:800]	2.09867	7.33807e-05
ENSG00000105409	ATP1A3	ATPase, Na+/K+ transporting, alpha 3 polypeptide [Source:HGNC Symbol;Acc:801]	-1.22723	0.000341443
ENSG00000064270	ATP2C2	ATPase, Ca++ transporting, type 2C, member 2 [Source:HGNC Symbol;Acc:29103]	-1.79059	0.00881624
ENSG00000204934	ATP6V0E2-AS1	ATP6V0E2 antisense RNA 1 [Source:HGNC Symbol;Acc:44180]	-1.84632	0.00589179
ENSG00000087586	AURKA	aurora kinase A [Source:HGNC Symbol;Acc:11393]	-1.29079	2.40471e-58
ENSG00000105146	AURKC	aurora kinase C [Source:HGNC Symbol;Acc:11391]	1.76565	0.0353843
ENSG00000167601	AXL	AXL receptor tyrosine kinase [Source:HGNC Symbol;Acc:905]	-1.02984	4.62625e-45
ENSG00000166710	B2M	beta-2-microglobulin [Source:HGNC Symbol;Acc:914]	1.23928	1.67045e-68
ENSG00000235863	B3GALT4	UDP-Gal:betaGlcNAc beta 1,3-galactosyltransferase, polypeptide 4 [Source:HGNC Symbol;Acc:919]	2.18827	1.02512e-10
ENSG00000135454	B4GALNT1	beta-1,4-N-acetyl-galactosaminyl transferase 1 [Source:HGNC Symbol;Acc:4117]	-1.09442	2.4924e-08
ENSG00000135298	BAI3	brain-specific angiogenesis inhibitor 3 [Source:HGNC Symbol;Acc:945]	3.08694	1.15141e-06
ENSG00000175866	BAIAP2	BAI1-associated protein 2 [Source:HGNC Symbol;Acc:947]	-1.05324	2.28366e-35
ENSG00000095739	BAMBI	BMP and activin membrane-bound inhibitor [Source:HGNC Symbol;Acc:30251]	-2.47163	1.64358e-14
ENSG00000153064	BANK1	B-cell scaffold protein with ankyrin repeats 1 [Source:HGNC Symbol;Acc:18233]	1.44369	0.0192989
ENSG00000123685	BATF3	basic leucine zipper transcription factor, ATF-like 3 [Source:HGNC Symbol;Acc:28915]	1.51272	1.72604e-12
ENSG00000122507	BBS9	Bardet-Biedl syndrome 9 [Source:HGNC Symbol;Acc:30000]	1.05025	4.50539e-14
ENSG00000069399	BCL3	B-cell CLL/lymphoma 3 [Source:HGNC Symbol;Acc:998]	1.51017	2.86719e-51
ENSG00000113916	BCL6	B-cell CLL/lymphoma 6 [Source:HGNC Symbol;Acc:1001]	1.6791	1.53218e-07
ENSG00000166546	BEAN1	brain expressed, associated with NEDD4, 1 [Source:HGNC Symbol;Acc:24160]	1.63383	0.00447152
ENSG00000127325	BEST3	bestrophin 3 [Source:HGNC Symbol;Acc:17105]	1.81867	2.18523e-07
ENSG00000105829	BET1	Bet1 golgi vesicular membrane trafficking protein [Source:HGNC Symbol;Acc:14562]	1.5913	0.0173112
ENSG00000133169	BEX1	brain expressed, X-linked 1 [Source:HGNC Symbol;Acc:1036]	-1.3457	2.01239e-33
ENSG00000102409	BEX4	brain expressed, X-linked 4 [Source:HGNC Symbol;Acc:25475]	1.29216	1.98663e-07
ENSG00000125864	BFSP1	beaded filament structural protein 1, filensin [Source:HGNC Symbol;Acc:1040]	1.22544	1.66447e-07
ENSG00000182492	BGN	biglycan [Source:HGNC Symbol;Acc:1044]	6.16505	4.05807e-60
ENSG00000198908	BHLHB9	basic helix-loop-helix domain containing, class B, 9 [Source:HGNC Symbol;Acc:29353]	1.08545	7.78772e-06
ENSG00000110330	BIRC2	baculoviral IAP repeat containing 2 [Source:HGNC Symbol;Acc:590]	-1.58565	1.49726e-63
ENSG00000104081	BMF	Bcl2 modifying factor [Source:HGNC Symbol;Acc:24132]	1.16248	0.00638874
ENSG00000138696	BMPR1B	bone morphogenetic protein receptor, type IB [Source:HGNC Symbol;Acc:1077]	1.40889	2.03086e-13
ENSG00000173068	BNC2	basonuclin 2 [Source:HGNC Symbol;Acc:30988]	1.18891	5.82068e-31
ENSG00000144857	BOC	BOC cell adhesion associated, oncogene regulated [Source:HGNC Symbol;Acc:17173]	1.2213	7.52667e-11
ENSG00000130303	BST2	bone marrow stromal cell antigen 2 [Source:HGNC Symbol;Acc:1119]	4.48279	2.64924e-12
ENSG00000222009	BTBD19	BTB (POZ) domain containing 19 [Source:HGNC Symbol;Acc:27145]	1.26548	2.27591e-22
ENSG00000124508	BTN2A2	butyrophilin, subfamily 2, member A2 [Source:HGNC Symbol;Acc:1137]	1.15402	1.42199e-12
ENSG00000026950	BTN3A1	butyrophilin, subfamily 3, member A1 [Source:HGNC Symbol;Acc:1138]	2.29989	1.13919e-66
ENSG00000186470	BTN3A2	butyrophilin, subfamily 3, member A2 [Source:HGNC Symbol;Acc:1139]	1.85539	5.5079e-80
ENSG00000111801	BTN3A3	butyrophilin, subfamily 3, member A3 [Source:HGNC Symbol;Acc:1140]	2.31738	8.52771e-74
ENSG00000169679	BUB1	BUB1 mitotic checkpoint serine/threonine kinase [Source:HGNC Symbol;Acc:1148]	-1.02606	6.44434e-34
ENSG00000177234	C10orf85	chromosome 10 open reading frame 85 [Source:HGNC Symbol;Acc:31365]	-1.94286	0.00627792
ENSG00000180066	C10orf91	chromosome 10 open reading frame 91 [Source:HGNC Symbol;Acc:27275]	5.6872	2.82269e-05
ENSG00000180425	C11orf71	chromosome 11 open reading frame 71 [Source:HGNC Symbol;Acc:25937]	1.48439	0.0220003
ENSG00000099625	C19orf26	chromosome 19 open reading frame 26 [Source:HGNC Symbol;Acc:28617]	1.01513	0.000321691
ENSG00000188305	C19orf35	chromosome 19 open reading frame 35 [Source:HGNC Symbol;Acc:24793]	2.08304	0.0407908
ENSG00000130813	C19orf66	chromosome 19 open reading frame 66 [Source:HGNC Symbol;Acc:25649]	1.05747	5.25593e-06
ENSG00000179397	C1orf101	chromosome 1 open reading frame 101 [Source:HGNC Symbol;Acc:28491]	1.338	0.0381758
ENSG00000188004	C1orf204	chromosome 1 open reading frame 204 [Source:HGNC Symbol;Acc:27647]	1.28477	0.00216088
ENSG00000116667	C1orf21	chromosome 1 open reading frame 21 [Source:HGNC Symbol;Acc:15494]	1.15534	4.6109e-32
ENSG00000198520	C1orf228	chromosome 1 open reading frame 228 [Source:HGNC Symbol;Acc:34345]	1.21974	0.00737595
ENSG00000118292	C1orf54	chromosome 1 open reading frame 54 [Source:HGNC Symbol;Acc:26258]	1.8218	1.16989e-22
ENSG00000131094	C1QL1	complement component 1, q subcomponent-like 1 [Source:HGNC Symbol;Acc:24182]	1.12157	3.39284e-09
ENSG00000173918	C1QTNF1	C1q and tumor necrosis factor related protein 1 [Source:HGNC Symbol;Acc:14324]	1.36126	6.4175e-19
ENSG00000159403	C1R	complement component 1, r subcomponent [Source:HGNC Symbol;Acc:1246]	3.88699	7.07542e-70
ENSG00000139178	C1RL	complement component 1, r subcomponent-like [Source:HGNC Symbol;Acc:21265]	2.04939	7.9522e-44
ENSG00000182326	C1S	complement component 1, s subcomponent [Source:HGNC Symbol;Acc:1247]	3.76903	1.34699e-97
ENSG00000157617	C2CD2	C2 calcium-dependent domain containing 2 [Source:HGNC Symbol;Acc:1266]	1.31124	3.1025e-52
ENSG00000163009	C2orf48	chromosome 2 open reading frame 48 [Source:HGNC Symbol;Acc:26322]	-1.23652	3.51183e-06
ENSG00000125730	C3	complement component 3 [Source:HGNC Symbol;Acc:1318]	5.51724	5.95989e-38
ENSG00000171860	C3AR1	complement component 3a receptor 1 [Source:HGNC Symbol;Acc:1319]	2.64191	1.42828e-32
ENSG00000114529	C3orf52	chromosome 3 open reading frame 52 [Source:HGNC Symbol;Acc:26255]	-1.16504	3.06371e-08
ENSG00000244731	C4A	complement component 4A (Rodgers blood group) [Source:HGNC Symbol;Acc:1323]	1.09699	0.0324403
ENSG00000224389	C4B	complement component 4B (Chido blood group) [Source:HGNC Symbol;Acc:1324]	2.51452	3.88919e-06
ENSG00000197826	C4orf22	chromosome 4 open reading frame 22 [Source:HGNC Symbol;Acc:28554]	-1.01611	0.000205371
ENSG00000197405	C5AR1	complement component 5a receptor 1 [Source:HGNC Symbol;Acc:1338]	3.46753	6.18742e-124
ENSG00000134830	C5AR2	complement component 5a receptor 2 [Source:HGNC Symbol;Acc:4527]	4.62303	1.47896e-68
ENSG00000197536	C5orf56	chromosome 5 open reading frame 56 [Source:HGNC Symbol;Acc:33838]	1.30542	1.33233e-05
ENSG00000203711	C6orf99	chromosome 6 open reading frame 99 [Source:HGNC Symbol;Acc:21179]	-2.15445	0.0103683
ENSG00000112936	C7	complement component 7 [Source:HGNC Symbol;Acc:1346]	2.94431	0.00196681
ENSG00000164746	C7orf57	chromosome 7 open reading frame 57 [Source:HGNC Symbol;Acc:22247]	-2.24683	0.00167772
ENSG00000176907	C8orf4	chromosome 8 open reading frame 4 [Source:HGNC Symbol;Acc:1357]	1.90884	6.34458e-10
ENSG00000236939	C8orf56	chromosome 8 open reading frame 56 [Source:HGNC Symbol;Acc:28595]	2.52826	0.000598473
ENSG00000205549	C9orf92	chromosome 9 open reading frame 92 [Source:HGNC Symbol;Acc:19054]	2.84484	0.000302774
ENSG00000074410	CA12	carbonic anhydrase XII [Source:HGNC Symbol;Acc:1371]	1.69017	2.74382e-94
ENSG00000157782	CABP1	calcium binding protein 1 [Source:HGNC Symbol;Acc:1384]	1.60083	5.79764e-10
ENSG00000160325	CACFD1	calcium channel flower domain containing 1 [Source:HGNC Symbol;Acc:1365]	1.19352	2.81316e-06
ENSG00000175161	CADM2	cell adhesion molecule 2 [Source:HGNC Symbol;Acc:29849]	1.13849	0.000199956
ENSG00000105767	CADM4	cell adhesion molecule 4 [Source:HGNC Symbol;Acc:30825]	3.26729	3.40682e-45
ENSG00000163618	CADPS	Ca++-dependent secretion activator [Source:HGNC Symbol;Acc:1426]	1.76509	8.05276e-59
ENSG00000081803	CADPS2	Ca++-dependent secretion activator 2 [Source:HGNC Symbol;Acc:16018]	1.18017	3.73836e-16
ENSG00000183049	CAMK1D	calcium/calmodulin-dependent protein kinase ID [Source:HGNC Symbol;Acc:19341]	-1.23577	2.31046e-14
ENSG00000058404	CAMK2B	calcium/calmodulin-dependent protein kinase II beta [Source:HGNC Symbol;Acc:1461]	2.78994	4.47516e-06
ENSG00000112186	CAP2	CAP, adenylate cyclase-associated protein, 2 (yeast) [Source:HGNC Symbol;Acc:20039]	-1.44103	8.01361e-24
ENSG00000105519	CAPS	calcyphosine [Source:HGNC Symbol;Acc:1487]	1.03195	0.000437773
ENSG00000153048	CARHSP1	calcium regulated heat stable protein 1, 24kDa [Source:HGNC Symbol;Acc:17150]	1.37882	9.90698e-10
ENSG00000204682	CASC10	cancer susceptibility candidate 10 [Source:HGNC Symbol;Acc:31448]	-2.05364	6.54122e-24
ENSG00000260785	CASC17	cancer susceptibility candidate 17 (non-protein coding) [Source:HGNC Symbol;Acc:43911]	-2.50089	0.0252604
ENSG00000137752	CASP1	caspase 1, apoptosis-related cysteine peptidase [Source:HGNC Symbol;Acc:1499]	2.91171	2.94834e-10
ENSG00000150636	CCDC102B	coiled-coil domain containing 102B [Source:HGNC Symbol;Acc:26295]	1.62318	1.23294e-17
ENSG00000144395	CCDC150	coiled-coil domain containing 150 [Source:HGNC Symbol;Acc:26834]	-1.03203	8.59244e-08
ENSG00000159588	CCDC17	coiled-coil domain containing 17 [Source:HGNC Symbol;Acc:26574]	-1.44443	0.0312687
ENSG00000151838	CCDC175	coiled-coil domain containing 175 [Source:HGNC Symbol;Acc:19847]	3.11394	2.09936e-05
ENSG00000166960	CCDC178	coiled-coil domain containing 178 [Source:HGNC Symbol;Acc:29588]	1.67518	0.000187356
ENSG00000213085	CCDC19	coiled-coil domain containing 19 [Source:HGNC Symbol;Acc:17229]	1.59235	1.28472e-19
ENSG00000160050	CCDC28B	coiled-coil domain containing 28B [Source:HGNC Symbol;Acc:28163]	1.28316	1.15842e-09
ENSG00000198624	CCDC69	coiled-coil domain containing 69 [Source:HGNC Symbol;Acc:24487]	1.9655	2.17954e-06
ENSG00000091986	CCDC80	coiled-coil domain containing 80 [Source:HGNC Symbol;Acc:30649]	-1.0034	2.01239e-33
ENSG00000185972	CCIN	calicin [Source:HGNC Symbol;Acc:1568]	1.54972	0.00220957
ENSG00000006606	CCL26	chemokine (C-C motif) ligand 26 [Source:HGNC Symbol;Acc:10625]	-1.99932	0.0100705
ENSG00000134057	CCNB1	cyclin B1 [Source:HGNC Symbol;Acc:1579]	-1.20325	3.30433e-55
ENSG00000147082	CCNB3	cyclin B3 [Source:HGNC Symbol;Acc:18709]	-1.85759	0.023396
ENSG00000138764	CCNG2	cyclin G2 [Source:HGNC Symbol;Acc:1593]	1.43048	3.27889e-25
ENSG00000184451	CCR10	chemokine (C-C motif) receptor 10 [Source:HGNC Symbol;Acc:4474]	1.71687	0.0131215
ENSG00000121797	CCRL2	chemokine (C-C motif) receptor-like 2 [Source:HGNC Symbol;Acc:1612]	1.32415	0.000545948
ENSG00000117877	CD3EAP	CD3e molecule, epsilon associated protein [Source:HGNC Symbol;Acc:24219]	-1.17296	0.00227603
ENSG00000196776	CD47	CD47 molecule [Source:HGNC Symbol;Acc:1682]	1.1729	2.93362e-49
ENSG00000013725	CD6	CD6 molecule [Source:HGNC Symbol;Acc:1691]	-1.21012	0.0245221
ENSG00000085117	CD82	CD82 molecule [Source:HGNC Symbol;Acc:6210]	1.17327	2.14931e-46
ENSG00000010278	CD9	CD9 molecule [Source:HGNC Symbol;Acc:1709]	1.61999	5.06418e-50
ENSG00000002586	CD99	CD99 molecule [Source:HGNC Symbol;Acc:7082]	1.30205	3.00188e-51
ENSG00000117399	CDC20	cell division cycle 20 [Source:HGNC Symbol;Acc:1723]	-1.02036	7.34392e-36
ENSG00000149798	CDC42EP2	CDC42 effector protein (Rho GTPase binding) 2 [Source:HGNC Symbol;Acc:16263]	1.81845	2.56727e-40
ENSG00000111665	CDCA3	cell division cycle associated 3 [Source:HGNC Symbol;Acc:14624]	-1.34038	1.45832e-37
ENSG00000134690	CDCA8	cell division cycle associated 8 [Source:HGNC Symbol;Acc:14629]	-1.15045	1.11461e-36
ENSG00000163814	CDCP1	CUB domain containing protein 1 [Source:HGNC Symbol;Acc:24357]	1.08077	0.00108646
ENSG00000107736	CDH23	cadherin-related 23 [Source:HGNC Symbol;Acc:13733]	2.40976	0.00159937
ENSG00000179242	CDH4	cadherin 4, type 1, R-cadherin (retinal) [Source:HGNC Symbol;Acc:1763]	-1.11592	0.00975878
ENSG00000128536	CDHR3	cadherin-related family member 3 [Source:HGNC Symbol;Acc:26308]	1.18211	2.19447e-09
ENSG00000187492	CDHR4	cadherin-related family member 4 [Source:HGNC Symbol;Acc:34527]	2.62649	3.45626e-05
ENSG00000138395	CDK15	cyclin-dependent kinase 15 [Source:HGNC Symbol;Acc:14434]	-2.75453	3.57568e-43
ENSG00000105810	CDK6	cyclin-dependent kinase 6 [Source:HGNC Symbol;Acc:1777]	-1.24048	1.8476e-35
ENSG00000129757	CDKN1C	cyclin-dependent kinase inhibitor 1C (p57, Kip2) [Source:HGNC Symbol;Acc:1786]	3.06403	3.60544e-05
ENSG00000221869	CEBPD	CCAAT/enhancer binding protein (C/EBP), delta [Source:HGNC Symbol;Acc:1835]	3.03498	1.81525e-77
ENSG00000172824	CES4A	carboxylesterase 4A [Source:HGNC Symbol;Acc:26741]	1.96717	9.14476e-07
ENSG00000087237	CETP	cholesteryl ester transfer protein, plasma [Source:HGNC Symbol;Acc:1869]	1.25904	0.0452572
ENSG00000000971	CFH	complement factor H [Source:HGNC Symbol;Acc:4883]	1.19417	7.7071e-31
ENSG00000196337	CGB7	chorionic gonadotropin, beta polypeptide 7 [Source:HGNC Symbol;Acc:16451]	-3.10254	1.15141e-06
ENSG00000213030	CGB8	chorionic gonadotropin, beta polypeptide 8 [Source:HGNC Symbol;Acc:16453]	-5.08298	1.70998e-11
ENSG00000128849	CGNL1	cingulin-like 1 [Source:HGNC Symbol;Acc:25931]	2.19151	4.97927e-26
ENSG00000138135	CH25H	cholesterol 25-hydroxylase [Source:HGNC Symbol;Acc:1907]	4.5944	3.53531e-44
ENSG00000171316	CHD7	chromodomain helicase DNA binding protein 7 [Source:HGNC Symbol;Acc:20626]	-1.04944	2.03329e-14
ENSG00000133048	CHI3L1	chitinase 3-like 1 (cartilage glycoprotein-39) [Source:HGNC Symbol;Acc:1932]	7.28446	0
ENSG00000064886	CHI3L2	chitinase 3-like 2 [Source:HGNC Symbol;Acc:1933]	1.98677	4.11335e-28
ENSG00000234020	CHIAP3	chitinase, acidic pseudogene 3 [Source:HGNC Symbol;Acc:44464]	2.59015	0.0154844
ENSG00000133019	CHRM3	cholinergic receptor, muscarinic 3 [Source:HGNC Symbol;Acc:1952]	1.33819	0.0381758
ENSG00000174343	CHRNA9	cholinergic receptor, nicotinic, alpha 9 (neuronal) [Source:HGNC Symbol;Acc:14079]	1.32873	2.69476e-21
ENSG00000170175	CHRNB1	cholinergic receptor, nicotinic, beta 1 (muscle) [Source:HGNC Symbol;Acc:1961]	1.02152	0.00156334
ENSG00000175040	CHST2	carbohydrate (N-acetylglucosamine-6-O) sulfotransferase 2 [Source:HGNC Symbol;Acc:1970]	1.72668	4.20385e-69
ENSG00000160161	CILP2	cartilage intermediate layer protein 2 [Source:HGNC Symbol;Acc:24213]	1.80249	0.00361563
ENSG00000114737	CISH	cytokine inducible SH2-containing protein [Source:HGNC Symbol;Acc:1984]	1.00681	0.00767589
ENSG00000169607	CKAP2L	cytoskeleton associated protein 2-like [Source:HGNC Symbol;Acc:26877]	-1.05449	1.33236e-22
ENSG00000137975	CLCA2	chloride channel accessory 2 [Source:HGNC Symbol;Acc:2016]	3.09331	0.000671704
ENSG00000011021	CLCN6	chloride channel, voltage-sensitive 6 [Source:HGNC Symbol;Acc:2024]	1.0965	1.52773e-12
ENSG00000110852	CLEC2B	C-type lectin domain family 2, member B [Source:HGNC Symbol;Acc:2053]	1.46255	0.00155169
ENSG00000172243	CLEC7A	C-type lectin domain family 7, member A [Source:HGNC Symbol;Acc:14558]	4.25452	3.84014e-06
ENSG00000169583	CLIC3	chloride intracellular channel 3 [Source:HGNC Symbol;Acc:2064]	-1.79064	0.00881624
ENSG00000112782	CLIC5	chloride intracellular channel 5 [Source:HGNC Symbol;Acc:13517]	3.51945	1.35375e-05
ENSG00000165959	CLMN	calmin (calponin-like, transmembrane) [Source:HGNC Symbol;Acc:19972]	3.937	4.42501e-14
ENSG00000139182	CLSTN3	calsyntenin 3 [Source:HGNC Symbol;Acc:18371]	1.42887	7.2701e-19
ENSG00000120885	CLU	clusterin [Source:HGNC Symbol;Acc:2095]	1.81054	2.77945e-122
ENSG00000079101	CLUL1	clusterin-like 1 (retinal) [Source:HGNC Symbol;Acc:2096]	-2.45235	0.00634721
ENSG00000146352	CLVS2	clavesin 2 [Source:HGNC Symbol;Acc:23046]	1.81128	1.87984e-06
ENSG00000174600	CMKLR1	chemokine-like receptor 1 [Source:HGNC Symbol;Acc:2121]	3.3237	7.65148e-17
ENSG00000130176	CNN1	calponin 1, basic, smooth muscle [Source:HGNC Symbol;Acc:2155]	-2.32179	1.0857e-28
ENSG00000108797	CNTNAP1	contactin associated protein 1 [Source:HGNC Symbol;Acc:8011]	1.89822	1.57453e-07
ENSG00000060718	COL11A1	collagen, type XI, alpha 1 [Source:HGNC Symbol;Acc:2186]	1.53922	1.76597e-07
ENSG00000187955	COL14A1	collagen, type XIV, alpha 1 [Source:HGNC Symbol;Acc:2191]	1.91468	1.22121e-10
ENSG00000204291	COL15A1	collagen, type XV, alpha 1 [Source:HGNC Symbol;Acc:2192]	2.24864	1.81932e-24
ENSG00000082293	COL19A1	collagen, type XIX, alpha 1 [Source:HGNC Symbol;Acc:2196]	2.62643	3.45626e-05
ENSG00000124749	COL21A1	collagen, type XXI, alpha 1 [Source:HGNC Symbol;Acc:17025]	2.18814	7.22019e-05
ENSG00000168542	COL3A1	collagen, type III, alpha 1 [Source:HGNC Symbol;Acc:2201]	3.52571	5.08019e-109
ENSG00000187498	COL4A1	collagen, type IV, alpha 1 [Source:HGNC Symbol;Acc:2202]	-2.27615	1.29081e-65
ENSG00000134871	COL4A2	collagen, type IV, alpha 2 [Source:HGNC Symbol;Acc:2203]	-2.23732	8.18679e-79
ENSG00000188153	COL4A5	collagen, type IV, alpha 5 [Source:HGNC Symbol;Acc:2207]	1.19102	6.50016e-35
ENSG00000080573	COL5A3	collagen, type V, alpha 3 [Source:HGNC Symbol;Acc:14864]	8.06645	1.20301e-93
ENSG00000142156	COL6A1	collagen, type VI, alpha 1 [Source:HGNC Symbol;Acc:2211]	2.41252	2.02622e-248
ENSG00000142173	COL6A2	collagen, type VI, alpha 2 [Source:HGNC Symbol;Acc:2212]	2.13529	9.89497e-198
ENSG00000171812	COL8A2	collagen, type VIII, alpha 2 [Source:HGNC Symbol;Acc:2216]	1.67523	0.000187356
ENSG00000198756	COLGALT2	collagen beta(1-O)galactosyltransferase 2 [Source:HGNC Symbol;Acc:16790]	1.3536	1.83572e-15
ENSG00000206561	COLQ	collagen-like tail subunit (single strand of homotrimer) of asymmetric acetylcholinesterase [Source:HGNC Symbol;Acc:2226]	4.9189	0.00423889
ENSG00000165644	COMTD1	catechol-O-methyltransferase domain containing 1 [Source:HGNC Symbol;Acc:26309]	-1.09713	0.00108646
ENSG00000128510	CPA4	carboxypeptidase A4 [Source:HGNC Symbol;Acc:15740]	-1.36639	1.12079e-44
ENSG00000108582	CPD	carboxypeptidase D [Source:HGNC Symbol;Acc:2301]	1.12024	1.09603e-42
ENSG00000103381	CPPED1	calcineurin-like phosphoesterase domain containing 1 [Source:HGNC Symbol;Acc:25632]	-1.31227	0.00454548
ENSG00000214076	CPSF1P1	cleavage and polyadenylation specific factor 1, 160kDa pseudogene 1 [Source:HGNC Symbol;Acc:19251]	-1.75331	0.0214916
ENSG00000169169	CPT1C	carnitine palmitoyltransferase 1C [Source:HGNC Symbol;Acc:18540]	1.069	1.34116e-23
ENSG00000088882	CPXM1	carboxypeptidase X (M14 family), member 1 [Source:HGNC Symbol;Acc:15771]	4.08053	2.31348e-05
ENSG00000164463	CREBRF	CREB3 regulatory factor [Source:HGNC Symbol;Acc:24050]	1.38886	7.37316e-13
ENSG00000175874	CREG2	cellular repressor of E1A-stimulated genes 2 [Source:HGNC Symbol;Acc:14272]	1.27813	0.0072263
ENSG00000103196	CRISPLD2	cysteine-rich secretory protein LCCL domain containing 2 [Source:HGNC Symbol;Acc:25248]	-1.30713	0.0153062
ENSG00000109943	CRTAM	cytotoxic and regulatory T cell molecule [Source:HGNC Symbol;Acc:24313]	3.71603	1.36476e-06
ENSG00000109846	CRYAB	crystallin, alpha B [Source:HGNC Symbol;Acc:2389]	-1.95905	5.2904e-09
ENSG00000103316	CRYM	crystallin, mu [Source:HGNC Symbol;Acc:2418]	2.37398	0.0411162
ENSG00000172346	CSDC2	cold shock domain containing C2, RNA binding [Source:HGNC Symbol;Acc:30359]	1.31184	0.00523889
ENSG00000184371	CSF1	colony stimulating factor 1 (macrophage) [Source:HGNC Symbol;Acc:2432]	1.12765	5.68278e-40
ENSG00000182578	CSF1R	colony stimulating factor 1 receptor [Source:HGNC Symbol;Acc:2433]	-1.13982	1.56795e-12
ENSG00000108342	CSF3	colony stimulating factor 3 (granulocyte) [Source:HGNC Symbol;Acc:2438]	3.51542	1.25418e-70
ENSG00000147408	CSGALNACT1	chondroitin sulfate N-acetylgalactosaminyltransferase 1 [Source:HGNC Symbol;Acc:24290]	2.34041	4.10138e-51
ENSG00000164796	CSMD3	CUB and Sushi multiple domains 3 [Source:HGNC Symbol;Acc:19291]	1.83195	1.25179e-06
ENSG00000101439	CST3	cystatin C [Source:HGNC Symbol;Acc:2475]	1.3219	1.53654e-45
ENSG00000178585	CTNNBIP1	catenin, beta interacting protein 1 [Source:HGNC Symbol;Acc:16913]	1.27914	4.85234e-12
ENSG00000169862	CTNND2	catenin (cadherin-associated protein), delta 2 [Source:HGNC Symbol;Acc:2516]	2.3223	2.11032e-28
ENSG00000109861	CTSC	cathepsin C [Source:HGNC Symbol;Acc:2528]	1.21268	1.54861e-36
ENSG00000143387	CTSK	cathepsin K [Source:HGNC Symbol;Acc:2536]	1.60792	4.05523e-84
ENSG00000135047	CTSL	cathepsin L [Source:HGNC Symbol;Acc:2537]	2.67098	5.90021e-265
ENSG00000256043	CTSO	cathepsin O [Source:HGNC Symbol;Acc:2542]	1.26977	1.61492e-20
ENSG00000163131	CTSS	cathepsin S [Source:HGNC Symbol;Acc:2545]	1.7414	1.41423e-13
ENSG00000077063	CTTNBP2	cortactin binding protein 2 [Source:HGNC Symbol;Acc:15679]	1.53808	1.19611e-11
ENSG00000107562	CXCL12	chemokine (C-X-C motif) ligand 12 [Source:HGNC Symbol;Acc:10672]	2.04077	0.0026201
ENSG00000156234	CXCL13	chemokine (C-X-C motif) ligand 13 [Source:HGNC Symbol;Acc:10639]	1.17795	1.49144e-06
ENSG00000081041	CXCL2	chemokine (C-X-C motif) ligand 2 [Source:HGNC Symbol;Acc:4603]	1.37061	0.0440183
ENSG00000071967	CYBRD1	cytochrome b reductase 1 [Source:HGNC Symbol;Acc:20797]	1.34527	1.18112e-46
ENSG00000003137	CYP26B1	cytochrome P450, family 26, subfamily B, polypeptide 1 [Source:HGNC Symbol;Acc:20581]	-3.96721	9.53563e-57
ENSG00000134716	CYP2J2	cytochrome P450, family 2, subfamily J, polypeptide 2 [Source:HGNC Symbol;Acc:2634]	1.77243	9.28021e-05
ENSG00000241095	CYP51A1P1	cytochrome P450, family 51, subfamily A, polypeptide 1 pseudogene 1 [Source:HGNC Symbol;Acc:20245]	1.30254	3.95095e-13
ENSG00000233588	CYP51A1P2	cytochrome P450, family 51, subfamily A, polypeptide 1 pseudogene 2 [Source:HGNC Symbol;Acc:20251]	1.13396	2.17584e-12
ENSG00000142871	CYR61	cysteine-rich, angiogenic inducer, 61 [Source:HGNC Symbol;Acc:2654]	-1.69086	2.70597e-37
ENSG00000165617	DACT1	dishevelled-binding antagonist of beta-catenin 1 [Source:HGNC Symbol;Acc:17748]	-2.37072	8.47509e-27
ENSG00000196730	DAPK1	death-associated protein kinase 1 [Source:HGNC Symbol;Acc:2674]	-1.706	2.44868e-14
ENSG00000092345	DAZL	deleted in azoospermia-like [Source:HGNC Symbol;Acc:2685]	6.94635	8.11269e-13
ENSG00000161692	DBF4B	DBF4 homolog B (S. cerevisiae) [Source:HGNC Symbol;Acc:17883]	-1.02974	9.23385e-16
ENSG00000123454	DBH	dopamine beta-hydroxylase (dopamine beta-monooxygenase) [Source:HGNC Symbol;Acc:2689]	-1.42486	0.0168356
ENSG00000155368	DBI	diazepam binding inhibitor (GABA receptor modulator, acyl-CoA binding protein) [Source:HGNC Symbol;Acc:2690]	1.16853	4.61332e-43
ENSG00000003249	DBNDD1	dysbindin (dystrobrevin binding protein 1) domain containing 1 [Source:HGNC Symbol;Acc:28455]	-1.04585	5.79711e-09
ENSG00000105516	DBP	D site of albumin promoter (albumin D-box) binding protein [Source:HGNC Symbol;Acc:2697]	-1.62925	0.000250468
ENSG00000170959	DCDC1	doublecortin domain containing 1 [Source:HGNC Symbol;Acc:20625]	1.06754	0.0110558
ENSG00000197410	DCHS2	dachsous cadherin-related 2 [Source:HGNC Symbol;Acc:23111]	1.63756	2.1625e-29
ENSG00000011465	DCN	decorin [Source:HGNC Symbol;Acc:2705]	5.31702	8.97959e-42
ENSG00000175197	DDIT3	DNA-damage-inducible transcript 3 [Source:HGNC Symbol;Acc:2726]	1.05952	0.00706495
ENSG00000168209	DDIT4	DNA-damage-inducible transcript 4 [Source:HGNC Symbol;Acc:24944]	2.40636	3.17884e-96
ENSG00000230360	DDX10P2	DEAD (Asp-Glu-Ala-Asp) box polypeptide 10 pseudogene 2 [Source:HGNC Symbol;Acc:44961]	-1.11147	0.00841504
ENSG00000107201	DDX58	DEAD (Asp-Glu-Ala-Asp) box polypeptide 58 [Source:HGNC Symbol;Acc:19102]	2.35118	3.61934e-117
ENSG00000198129	DEFB107B	defensin, beta 107B [Source:HGNC Symbol;Acc:31918]	1.38913	4.06444e-05
ENSG00000205593	DENND6B	DENN/MADD domain containing 6B [Source:HGNC Symbol;Acc:32690]	1.06907	5.27363e-06
ENSG00000062282	DGAT2	diacylglycerol O-acyltransferase 2 [Source:HGNC Symbol;Acc:16940]	1.36905	1.12518e-12
ENSG00000237517	DGCR5	DiGeorge syndrome critical region gene 5 (non-protein coding) [Source:HGNC Symbol;Acc:16757]	-1.81781	0.000926638
ENSG00000058866	DGKG	diacylglycerol kinase, gamma 90kDa [Source:HGNC Symbol;Acc:2853]	-1.02027	8.03154e-17
ENSG00000116133	DHCR24	24-dehydrocholesterol reductase [Source:HGNC Symbol;Acc:2859]	1.1138	8.93565e-44
ENSG00000172893	DHCR7	7-dehydrocholesterol reductase [Source:HGNC Symbol;Acc:2860]	1.4332	3.18569e-63
ENSG00000167536	DHRS13	dehydrogenase/reductase (SDR family) member 13 [Source:HGNC Symbol;Acc:28326]	1.36387	0.00432403
ENSG00000100867	DHRS2	dehydrogenase/reductase (SDR family) member 2 [Source:HGNC Symbol;Acc:18349]	-3.81876	7.6312e-10
ENSG00000162496	DHRS3	dehydrogenase/reductase (SDR family) member 3 [Source:HGNC Symbol;Acc:17693]	-6.82443	7.93714e-93
ENSG00000108771	DHX58	DEXH (Asp-Glu-X-His) box polypeptide 58 [Source:HGNC Symbol;Acc:29517]	1.13194	0.000404766
ENSG00000231672	DIRC3	disrupted in renal carcinoma 3 [Source:HGNC Symbol;Acc:17805]	1.73321	0.00052908
ENSG00000107984	DKK1	dickkopf WNT signaling pathway inhibitor 1 [Source:HGNC Symbol;Acc:2891]	-4.72815	4.80682e-43
ENSG00000155011	DKK2	dickkopf WNT signaling pathway inhibitor 2 [Source:HGNC Symbol;Acc:2892]	2.02216	7.3023e-05
ENSG00000233871	DLG5-AS1	DLG5 antisense RNA 1 [Source:HGNC Symbol;Acc:45109]	2.08308	0.0407908
ENSG00000115844	DLX2	distal-less homeobox 2 [Source:HGNC Symbol;Acc:2915]	-2.76119	8.06344e-36
ENSG00000064195	DLX3	distal-less homeobox 3 [Source:HGNC Symbol;Acc:2916]	-3.89635	0.000135554
ENSG00000187908	DMBT1	deleted in malignant brain tumors 1 [Source:HGNC Symbol;Acc:2926]	3.95139	7.49407e-05
ENSG00000174844	DNAH12	dynein, axonemal, heavy chain 12 [Source:HGNC Symbol;Acc:2943]	2.08313	0.0407908
ENSG00000039139	DNAH5	dynein, axonemal, heavy chain 5 [Source:HGNC Symbol;Acc:2950]	-1.02896	0.0301312
ENSG00000115423	DNAH6	dynein, axonemal, heavy chain 6 [Source:HGNC Symbol;Acc:2951]	1.31076	0.0328439
ENSG00000122735	DNAI1	dynein, axonemal, intermediate chain 1 [Source:HGNC Symbol;Acc:2954]	1.9359	0.00253361
ENSG00000128590	DNAJB9	DnaJ (Hsp40) homolog, subfamily B, member 9 [Source:HGNC Symbol;Acc:6968]	1.21737	3.58481e-12
ENSG00000163879	DNALI1	dynein, axonemal, light intermediate chain 1 [Source:HGNC Symbol;Acc:14353]	1.51188	5.85091e-06
ENSG00000197959	DNM3	dynamin 3 [Source:HGNC Symbol;Acc:29125]	1.06626	1.71869e-05
ENSG00000134516	DOCK2	dedicator of cytokinesis 2 [Source:HGNC Symbol;Acc:2988]	-1.57349	1.78978e-45
ENSG00000128512	DOCK4	dedicator of cytokinesis 4 [Source:HGNC Symbol;Acc:19192]	4.07537	8.41592e-248
ENSG00000011332	DPF1	D4, zinc and double PHD fingers family 1 [Source:HGNC Symbol;Acc:20225]	-1.25561	4.94882e-23
ENSG00000205683	DPF3	D4, zinc and double PHD fingers, family 3 [Source:HGNC Symbol;Acc:17427]	1.10023	1.07575e-27
ENSG00000197635	DPP4	dipeptidyl-peptidase 4 [Source:HGNC Symbol;Acc:3009]	1.71665	1.16036e-38
ENSG00000111817	DSE	dermatan sulfate epimerase [Source:HGNC Symbol;Acc:21144]	1.00698	2.18556e-23
ENSG00000134769	DTNA	dystrobrevin, alpha [Source:HGNC Symbol;Acc:3057]	1.20053	3.94943e-37
ENSG00000163840	DTX3L	deltex 3-like (Drosophila) [Source:HGNC Symbol;Acc:30323]	1.09594	9.77131e-26
ENSG00000139318	DUSP6	dual specificity phosphatase 6 [Source:HGNC Symbol;Acc:3072]	1.28007	5.94428e-52
ENSG00000184545	DUSP8	dual specificity phosphatase 8 [Source:HGNC Symbol;Acc:3074]	-1.08409	1.96578e-05
ENSG00000221818	EBF2	early B-cell factor 2 [Source:HGNC Symbol;Acc:19090]	2.58125	4.76569e-113
ENSG00000143369	ECM1	extracellular matrix protein 1 [Source:HGNC Symbol;Acc:3153]	1.40504	2.55396e-49
ENSG00000078401	EDN1	endothelin 1 [Source:HGNC Symbol;Acc:3176]	-2.90152	8.93677e-08
ENSG00000151617	EDNRA	endothelin receptor type A [Source:HGNC Symbol;Acc:3179]	1.98024	3.49131e-69
ENSG00000136160	EDNRB	endothelin receptor type B [Source:HGNC Symbol;Acc:3180]	1.96216	2.44868e-14
ENSG00000172771	EFCAB12	EF-hand calcium binding domain 12 [Source:HGNC Symbol;Acc:28061]	2.37405	0.0411162
ENSG00000090776	EFNB1	ephrin-B1 [Source:HGNC Symbol;Acc:3226]	1.31367	6.39895e-15
ENSG00000084710	EFR3B	EFR3 homolog B (S. cerevisiae) [Source:HGNC Symbol;Acc:29155]	1.3541	1.53657e-14
ENSG00000138798	EGF	epidermal growth factor [Source:HGNC Symbol;Acc:3229]	-1.21401	0.00052908
ENSG00000129521	EGLN3	egl-9 family hypoxia-inducible factor 3 [Source:HGNC Symbol;Acc:14661]	1.71673	0.0131215
ENSG00000122877	EGR2	early growth response 2 [Source:HGNC Symbol;Acc:3239]	1.42518	8.5934e-10
ENSG00000175749	EIF3KP1	eukaryotic translation initiation factor 3, subunit K pseudogene 1 [Source:HGNC Symbol;Acc:44016]	-1.85761	0.023396
ENSG00000110675	ELMOD1	ELMO/CED-12 domain containing 1 [Source:HGNC Symbol;Acc:25334]	-1.08358	0.0110558
ENSG00000164035	EMCN	endomucin [Source:HGNC Symbol;Acc:16041]	2.11583	4.36565e-08
ENSG00000186998	EMID1	EMI domain containing 1 [Source:HGNC Symbol;Acc:18036]	4.91887	0.00423889
ENSG00000138080	EMILIN1	elastin microfibril interfacer 1 [Source:HGNC Symbol;Acc:19880]	3.36522	1.20386e-32
ENSG00000132205	EMILIN2	elastin microfibril interfacer 2 [Source:HGNC Symbol;Acc:19881]	-3.1312	5.52234e-50
ENSG00000214595	EML6	echinoderm microtubule associated protein like 6 [Source:HGNC Symbol;Acc:35412]	1.75517	2.21593e-23
ENSG00000120658	ENOX1	ecto-NOX disulfide-thiol exchanger 1 [Source:HGNC Symbol;Acc:25474]	2.62664	2.27813e-43
ENSG00000197594	ENPP1	ectonucleotide pyrophosphatase/phosphodiesterase 1 [Source:HGNC Symbol;Acc:3356]	1.85053	6.40074e-100
ENSG00000116016	EPAS1	endothelial PAS domain protein 1 [Source:HGNC Symbol;Acc:3374]	1.58134	7.35119e-72
ENSG00000115109	EPB41L5	erythrocyte membrane protein band 4.1 like 5 [Source:HGNC Symbol;Acc:19819]	-1.36467	0.00692659
ENSG00000135333	EPHA7	EPH receptor A7 [Source:HGNC Symbol;Acc:3390]	4.09363	6.13326e-90
ENSG00000133216	EPHB2	EPH receptor B2 [Source:HGNC Symbol;Acc:3393]	-1.629	1.76214e-62
ENSG00000133106	EPSTI1	epithelial stromal interaction 1 (breast) [Source:HGNC Symbol;Acc:16465]	2.23245	2.91272e-09
ENSG00000124882	EREG	epiregulin [Source:HGNC Symbol;Acc:3443]	1.17534	8.881e-50
ENSG00000157554	ERG	v-ets avian erythroblastosis virus E26 oncogene homolog [Source:HGNC Symbol;Acc:3446]	1.33421	0.0204369
ENSG00000178607	ERN1	endoplasmic reticulum to nucleus signaling 1 [Source:HGNC Symbol;Acc:3449]	1.02597	2.92796e-08
ENSG00000135476	ESPL1	extra spindle pole bodies homolog 1 (S. cerevisiae) [Source:HGNC Symbol;Acc:16856]	-1.03383	3.9224e-23
ENSG00000091831	ESR1	estrogen receptor 1 [Source:HGNC Symbol;Acc:3467]	1.25902	0.0452572
ENSG00000158220	ESYT3	extended synaptotagmin-like protein 3 [Source:HGNC Symbol;Acc:24295]	-2.09814	0.0407908
ENSG00000164251	F2RL1	coagulation factor II (thrombin) receptor-like 1 [Source:HGNC Symbol;Acc:3538]	-1.10035	4.67879e-29
ENSG00000121769	FABP3	fatty acid binding protein 3, muscle and heart (mammary-derived growth inhibitor) [Source:HGNC Symbol;Acc:3557]	2.39491	8.8799e-39
ENSG00000134824	FADS2	fatty acid desaturase 2 [Source:HGNC Symbol;Acc:3575]	2.66418	1.38508e-105
ENSG00000135472	FAIM2	Fas apoptotic inhibitory molecule 2 [Source:HGNC Symbol;Acc:17067]	1.96045	2.10987e-88
ENSG00000183688	FAM101B	family with sequence similarity 101, member B [Source:HGNC Symbol;Acc:28705]	-3.60414	2.17e-21
ENSG00000135842	FAM129A	family with sequence similarity 129, member A [Source:HGNC Symbol;Acc:16784]	1.60017	4.00117e-93
ENSG00000154153	FAM134B	family with sequence similarity 134, member B [Source:HGNC Symbol;Acc:25964]	1.03603	8.60007e-08
ENSG00000204442	FAM155A	family with sequence similarity 155, member A [Source:HGNC Symbol;Acc:33877]	1.2941	1.4063e-47
ENSG00000183615	FAM167B	family with sequence similarity 167, member B [Source:HGNC Symbol;Acc:28133]	1.90507	2.891e-05
ENSG00000161682	FAM171A2	family with sequence similarity 171, member A2 [Source:HGNC Symbol;Acc:30480]	1.53292	0.000182811
ENSG00000177706	FAM20C	family with sequence similarity 20, member C [Source:HGNC Symbol;Acc:22140]	-1.04873	1.42807e-40
ENSG00000185614	FAM212A	family with sequence similarity 212, member A [Source:HGNC Symbol;Acc:32480]	1.09545	0.00841504
ENSG00000197852	FAM212B	family with sequence similarity 212, member B [Source:HGNC Symbol;Acc:28045]	1.66891	4.56161e-71
ENSG00000179813	FAM216B	family with sequence similarity 216, member B [Source:HGNC Symbol;Acc:26883]	5.15242	0.00123267
ENSG00000232833	FAM27E3	family with sequence similarity 27, member E3 [Source:HGNC Symbol;Acc:28655]	-2.70197	0.00937188
ENSG00000183508	FAM46C	family with sequence similarity 46, member C [Source:HGNC Symbol;Acc:24712]	1.84628	1.62956e-31
ENSG00000197872	FAM49A	family with sequence similarity 49, member A [Source:HGNC Symbol;Acc:25373]	2.1391	0.0103683
ENSG00000143409	FAM63A	family with sequence similarity 63, member A [Source:HGNC Symbol;Acc:25648]	1.06737	1.82929e-12
ENSG00000129195	FAM64A	family with sequence similarity 64, member A [Source:HGNC Symbol;Acc:25483]	-1.34764	2.44737e-30
ENSG00000042062	FAM65C	family with sequence similarity 65, member C [Source:HGNC Symbol;Acc:16168]	1.7223	4.92849e-29
ENSG00000196550	FAM72A	family with sequence similarity 72, member A [Source:HGNC Symbol;Acc:24044]	-1.03244	6.31996e-11
ENSG00000126882	FAM78A	family with sequence similarity 78, member A [Source:HGNC Symbol;Acc:25465]	1.5959	0.0464498
ENSG00000157470	FAM81A	family with sequence similarity 81, member A [Source:HGNC Symbol;Acc:28379]	-1.27163	1.2863e-08
ENSG00000101447	FAM83D	family with sequence similarity 83, member D [Source:HGNC Symbol;Acc:16122]	-1.04386	3.98261e-36
ENSG00000162981	FAM84A	family with sequence similarity 84, member A [Source:HGNC Symbol;Acc:20743]	1.64483	6.29711e-09
ENSG00000026103	FAS	Fas cell surface death receptor [Source:HGNC Symbol;Acc:11920]	1.23673	3.10104e-22
ENSG00000169710	FASN	fatty acid synthase [Source:HGNC Symbol;Acc:3594]	1.31028	1.16458e-70
ENSG00000086570	FAT2	FAT atypical cadherin 2 [Source:HGNC Symbol;Acc:3596]	1.50111	0.00836612
ENSG00000162458	FBLIM1	filamin binding LIM protein 1 [Source:HGNC Symbol;Acc:24686]	1.52549	9.79457e-45
ENSG00000166147	FBN1	fibrillin 1 [Source:HGNC Symbol;Acc:3603]	1.10827	1.94719e-53
ENSG00000116661	FBXO2	F-box protein 2 [Source:HGNC Symbol;Acc:13581]	2.27199	3.2844e-24
ENSG00000132879	FBXO44	F-box protein 44 [Source:HGNC Symbol;Acc:24847]	1.14358	7.47768e-12
ENSG00000132185	FCRLA	Fc receptor-like A [Source:HGNC Symbol;Acc:18504]	-3.31353	2.32816e-06
ENSG00000162746	FCRLB	Fc receptor-like B [Source:HGNC Symbol;Acc:26431]	-1.86355	3.34791e-11
ENSG00000079459	FDFT1	farnesyl-diphosphate farnesyltransferase 1 [Source:HGNC Symbol;Acc:3629]	1.37414	4.59706e-68
ENSG00000215035	FDPSP5	farnesyl diphosphate synthase pseudogene 5 [Source:HGNC Symbol;Acc:3636]	1.00148	0.000735657
ENSG00000088340	FER1L4	fer-1-like 4 (C. elegans), pseudogene [Source:HGNC Symbol;Acc:15801]	1.17028	1.30199e-15
ENSG00000253868	FER1L6-AS2	FER1L6 antisense RNA 2 [Source:HGNC Symbol;Acc:26534]	3.16233	1.21628e-05
ENSG00000127084	FGD3	FYVE, RhoGEF and PH domain containing 3 [Source:HGNC Symbol;Acc:16027]	-2.92252	0.037763
ENSG00000114279	FGF12	fibroblast growth factor 12 [Source:HGNC Symbol;Acc:3668]	-1.0174	4.54762e-12
ENSG00000102466	FGF14	fibroblast growth factor 14 [Source:HGNC Symbol;Acc:3671]	2.38656	1.24244e-11
ENSG00000156427	FGF18	fibroblast growth factor 18 [Source:HGNC Symbol;Acc:3674]	1.50658	0.000262607
ENSG00000127418	FGFRL1	fibroblast growth factor receptor-like 1 [Source:HGNC Symbol;Acc:3693]	-1.57604	4.6997e-47
ENSG00000115641	FHL2	four and a half LIM domains 2 [Source:HGNC Symbol;Acc:3703]	-1.01721	6.43952e-31
ENSG00000176971	FIBIN	fin bud initiation factor homolog (zebrafish) [Source:HGNC Symbol;Acc:33747]	2.37408	0.0411162
ENSG00000179431	FJX1	four jointed box 1 (Drosophila) [Source:HGNC Symbol;Acc:17166]	1.18866	1.10771e-34
ENSG00000119782	FKBP1B	FK506 binding protein 1B, 12.6 kDa [Source:HGNC Symbol;Acc:3712]	2.58615	0.00235824
ENSG00000004478	FKBP4	FK506 binding protein 4, 59kDa [Source:HGNC Symbol;Acc:3720]	-1.23221	1.28803e-08
ENSG00000136068	FLNB	filamin B, beta [Source:HGNC Symbol;Acc:3755]	-1.04285	3.05787e-41
ENSG00000119686	FLVCR2	feline leukemia virus subgroup C cellular receptor family, member 2 [Source:HGNC Symbol;Acc:20105]	2.66423	5.15565e-08
ENSG00000155816	FMN2	formin 2 [Source:HGNC Symbol;Acc:14074]	-1.01593	0.000118538
ENSG00000184922	FMNL1	formin-like 1 [Source:HGNC Symbol;Acc:1212]	1.66842	0.0317308
ENSG00000157827	FMNL2	formin-like 2 [Source:HGNC Symbol;Acc:18267]	1.11815	1.84739e-44
ENSG00000160097	FNDC5	fibronectin type III domain containing 5 [Source:HGNC Symbol;Acc:20240]	1.4557	0.0118743
ENSG00000251493	FOXD1	forkhead box D1 [Source:HGNC Symbol;Acc:3802]	-1.2266	0.0014583
ENSG00000103241	FOXF1	forkhead box F1 [Source:HGNC Symbol;Acc:3809]	-2.92251	0.037763
ENSG00000111206	FOXM1	forkhead box M1 [Source:HGNC Symbol;Acc:3818]	-1.05354	2.21203e-32
ENSG00000128573	FOXP2	forkhead box P2 [Source:HGNC Symbol;Acc:13875]	1.84617	9.12884e-26
ENSG00000137166	FOXP4	forkhead box P4 [Source:HGNC Symbol;Acc:20842]	-1.60805	4.82897e-61
ENSG00000111816	FRK	fyn-related kinase [Source:HGNC Symbol;Acc:3955]	1.04473	0.000254185
ENSG00000147234	FRMPD3	FERM and PDZ domain containing 3 [Source:HGNC Symbol;Acc:29382]	-1.85776	0.023396
ENSG00000073910	FRY	furry homolog (Drosophila) [Source:HGNC Symbol;Acc:20367]	1.62674	2.40824e-11
ENSG00000162998	FRZB	frizzled-related protein [Source:HGNC Symbol;Acc:3959]	1.65238	7.97496e-07
ENSG00000160282	FTCD	formimidoyltransferase cyclodeaminase [Source:HGNC Symbol;Acc:3974]	1.42004	0.00351517
ENSG00000157240	FZD1	frizzled family receptor 1 [Source:HGNC Symbol;Acc:4038]	1.55825	1.6392e-66
ENSG00000171298	GAA	glucosidase, alpha; acid [Source:HGNC Symbol;Acc:4065]	1.14015	1.80556e-23
ENSG00000160219	GAB3	GRB2-associated binding protein 3 [Source:HGNC Symbol;Acc:17515]	1.15275	4.25537e-07
ENSG00000139112	GABARAPL1	GABA(A) receptor-associated protein like 1 [Source:HGNC Symbol;Acc:4068]	1.21073	8.21634e-18
ENSG00000151834	GABRA2	gamma-aminobutyric acid (GABA) A receptor, alpha 2 [Source:HGNC Symbol;Acc:4076]	1.78829	6.90565e-11
ENSG00000011677	GABRA3	gamma-aminobutyric acid (GABA) A receptor, alpha 3 [Source:HGNC Symbol;Acc:4077]	-1.09094	4.55438e-10
ENSG00000182256	GABRG3	gamma-aminobutyric acid (GABA) A receptor, gamma 3 [Source:HGNC Symbol;Acc:4088]	1.18312	1.24206e-20
ENSG00000147402	GABRQ	gamma-aminobutyric acid (GABA) A receptor, theta [Source:HGNC Symbol;Acc:14454]	-2.22969	3.40788e-141
ENSG00000144644	GADL1	glutamate decarboxylase-like 1 [Source:HGNC Symbol;Acc:27949]	3.97545	2.27337e-11
ENSG00000197093	GAL3ST4	galactose-3-O-sulfotransferase 4 [Source:HGNC Symbol;Acc:24145]	1.05794	0.0429733
ENSG00000100626	GALNT16	UDP-N-acetyl-alpha-D-galactosamine:polypeptide N-acetylgalactosaminyltransferase 16 [Source:HGNC Symbol;Acc:23233]	1.33504	4.73348e-16
ENSG00000115339	GALNT3	UDP-N-acetyl-alpha-D-galactosamine:polypeptide N-acetylgalactosaminyltransferase 3 (GalNAc-T3) [Source:HGNC Symbol;Acc:4125]	-1.78116	0.0353843
ENSG00000139629	GALNT6	UDP-N-acetyl-alpha-D-galactosamine:polypeptide N-acetylgalactosaminyltransferase 6 (GalNAc-T6) [Source:HGNC Symbol;Acc:4128]	1.62661	4.53283e-40
ENSG00000182870	GALNT9	UDP-N-acetyl-alpha-D-galactosamine:polypeptide N-acetylgalactosaminyltransferase 9 (GalNAc-T9) [Source:HGNC Symbol;Acc:4131]	-2.40241	2.54411e-106
ENSG00000180447	GAS1	growth arrest-specific 1 [Source:HGNC Symbol;Acc:4165]	1.72029	0.00205166
ENSG00000179348	GATA2	GATA binding protein 2 [Source:HGNC Symbol;Acc:4171]	-2.76083	3.83249e-16
ENSG00000141448	GATA6	GATA binding protein 6 [Source:HGNC Symbol;Acc:4174]	-2.14538	2.38996e-23
ENSG00000266010	GATA6-AS1	GATA6 antisense RNA 1 (head to head) [Source:HGNC Symbol;Acc:48840]	-1.61144	0.0464498
ENSG00000162645	GBP2	guanylate binding protein 2, interferon-inducible [Source:HGNC Symbol;Acc:4183]	1.46314	4.55675e-33
ENSG00000137880	GCHFR	GTP cyclohydrolase I feedback regulator [Source:HGNC Symbol;Acc:4194]	2.76806	1.50005e-48
ENSG00000106633	GCK	glucokinase (hexokinase 4) [Source:HGNC Symbol;Acc:4195]	1.5865	0.00246353
ENSG00000111846	GCNT2	glucosaminyl (N-acetyl) transferase 2, I-branching enzyme (I blood group) [Source:HGNC Symbol;Acc:4204]	1.20518	2.44883e-20
ENSG00000140297	GCNT3	glucosaminyl (N-acetyl) transferase 3, mucin type [Source:HGNC Symbol;Acc:4205]	2.48615	0.0252604
ENSG00000125965	GDF5	growth differentiation factor 5 [Source:HGNC Symbol;Acc:4220]	1.95471	1.94315e-31
ENSG00000229165	GDI2P1	GDP dissociation inhibitor 2 pseudogene 1 [Source:HGNC Symbol;Acc:4228]	-1.09037	0.0150315
ENSG00000153982	GDPD1	glycerophosphodiester phosphodiesterase domain containing 1 [Source:HGNC Symbol;Acc:20883]	1.44364	0.0192989
ENSG00000131095	GFAP	glial fibrillary acidic protein [Source:HGNC Symbol;Acc:4235]	3.06973	6.46311e-08
ENSG00000179168	GGN	gametogenetin [Source:HGNC Symbol;Acc:18869]	1.31196	0.00284539
ENSG00000099998	GGT5	gamma-glutamyltransferase 5 [Source:HGNC Symbol;Acc:4260]	3.08226	2.14893e-17
ENSG00000165474	GJB2	gap junction protein, beta 2, 26kDa [Source:HGNC Symbol;Acc:4284]	1.86774	3.6151e-38
ENSG00000106415	GLCCI1	glucocorticoid induced transcript 1 [Source:HGNC Symbol;Acc:18713]	1.23613	1.26656e-14
ENSG00000178445	GLDC	glycine dehydrogenase (decarboxylating) [Source:HGNC Symbol;Acc:4313]	2.2985	4.76193e-06
ENSG00000111087	GLI1	GLI family zinc finger 1 [Source:HGNC Symbol;Acc:4317]	1.68117	2.14395e-06
ENSG00000122694	GLIPR2	GLI pathogenesis-related 2 [Source:HGNC Symbol;Acc:18007]	1.0738	2.13686e-16
ENSG00000112699	GMDS	GDP-mannose 4,6-dehydratase [Source:HGNC Symbol;Acc:4369]	1.45018	1.1414e-34
ENSG00000156049	GNA14	guanine nucleotide binding protein (G protein), alpha 14 [Source:HGNC Symbol;Acc:4382]	-1.85763	0.023396
ENSG00000127928	GNGT1	guanine nucleotide binding protein (G protein), gamma transducing activity polypeptide 1 [Source:HGNC Symbol;Acc:4411]	1.16696	8.53017e-33
ENSG00000183098	GPC6	glypican 6 [Source:HGNC Symbol;Acc:4454]	1.13641	6.04011e-27
ENSG00000150625	GPM6A	glycoprotein M6A [Source:HGNC Symbol;Acc:4460]	2.34064	0.000655722
ENSG00000136235	GPNMB	glycoprotein (transmembrane) nmb [Source:HGNC Symbol;Acc:4462]	1.6734	3.98826e-12
ENSG00000153292	GPR110	G protein-coupled receptor 110 [Source:HGNC Symbol;Acc:18990]	2.45709	1.4451e-10
ENSG00000020181	GPR124	G protein-coupled receptor 124 [Source:HGNC Symbol;Acc:17849]	1.69651	7.96187e-05
ENSG00000180998	GPR137C	G protein-coupled receptor 137C [Source:HGNC Symbol;Acc:25445]	-1.04127	1.76509e-07
ENSG00000158292	GPR153	G protein-coupled receptor 153 [Source:HGNC Symbol;Acc:23618]	1.07453	2.43664e-06
ENSG00000250510	GPR162	G protein-coupled receptor 162 [Source:HGNC Symbol;Acc:16693]	1.58071	3.62004e-07
ENSG00000170775	GPR37	G protein-coupled receptor 37 (endothelin receptor type B-like) [Source:HGNC Symbol;Acc:4494]	1.48422	0.0220003
ENSG00000167701	GPT	glutamic-pyruvate transaminase (alanine aminotransferase) [Source:HGNC Symbol;Acc:4552]	2.23131	0.00167772
ENSG00000155324	GRAMD3	GRAM domain containing 3 [Source:HGNC Symbol;Acc:24911]	1.54282	2.97943e-08
ENSG00000161835	GRASP	GRP1 (general receptor for phosphoinositides 1)-associated scaffold protein [Source:HGNC Symbol;Acc:18707]	3.567	0.00138909
ENSG00000106070	GRB10	growth factor receptor-bound protein 10 [Source:HGNC Symbol;Acc:4564]	-1.28446	1.43912e-56
ENSG00000166923	GREM1	gremlin 1, DAN family BMP antagonist [Source:HGNC Symbol;Acc:2001]	-1.80023	7.16766e-79
ENSG00000125675	GRIA3	glutamate receptor, ionotropic, AMPA 3 [Source:HGNC Symbol;Acc:4573]	1.13954	3.35377e-05
ENSG00000183454	GRIN2A	glutamate receptor, ionotropic, N-methyl D-aspartate 2A [Source:HGNC Symbol;Acc:4585]	-1.55381	0.0153429
ENSG00000161509	GRIN2C	glutamate receptor, ionotropic, N-methyl D-aspartate 2C [Source:HGNC Symbol;Acc:4587]	-1.27498	0.0452572
ENSG00000144596	GRIP2	glutamate receptor interacting protein 2 [Source:HGNC Symbol;Acc:23841]	3.12551	1.69138e-19
ENSG00000179603	GRM8	glutamate receptor, metabotropic 8 [Source:HGNC Symbol;Acc:4600]	1.38122	0.00093256
ENSG00000186088	GSAP	gamma-secretase activating protein [Source:HGNC Symbol;Acc:28042]	2.44434	3.94589e-18
ENSG00000170899	GSTA4	glutathione S-transferase alpha 4 [Source:HGNC Symbol;Acc:4629]	1.54405	2.03352e-20
ENSG00000213366	GSTM2	glutathione S-transferase mu 2 (muscle) [Source:HGNC Symbol;Acc:4634]	1.0725	5.66016e-17
ENSG00000075218	GTSE1	G-2 and S-phase expressed 1 [Source:HGNC Symbol;Acc:13698]	-1.06385	2.38743e-36
ENSG00000164116	GUCY1A3	guanylate cyclase 1, soluble, alpha 3 [Source:HGNC Symbol;Acc:4685]	3.02994	3.0929e-26
ENSG00000061918	GUCY1B3	guanylate cyclase 1, soluble, beta 3 [Source:HGNC Symbol;Acc:4687]	2.01019	6.07848e-78
ENSG00000136732	GYPC	glycophorin C (Gerbich blood group) [Source:HGNC Symbol;Acc:4704]	1.66757	1.31918e-11
ENSG00000130600	H19	H19, imprinted maternally expressed transcript (non-protein coding) [Source:HGNC Symbol;Acc:4713]	5.35359	0.000349182
ENSG00000140511	HAPLN3	hyaluronan and proteoglycan link protein 3 [Source:HGNC Symbol;Acc:21446]	-1.03844	0.00180275
ENSG00000103044	HAS3	hyaluronan synthase 3 [Source:HGNC Symbol;Acc:4820]	-1.00149	1.41066e-09
ENSG00000105856	HBP1	HMG-box transcription factor 1 [Source:HGNC Symbol;Acc:23200]	1.00812	2.24633e-15
ENSG00000103145	HCFC1R1	host cell factor C1 regulator 1 (XPO1 dependent) [Source:HGNC Symbol;Acc:21198]	1.27548	3.14017e-10
ENSG00000048052	HDAC9	histone deacetylase 9 [Source:HGNC Symbol;Acc:14065]	-1.55287	3.80883e-17
ENSG00000187105	HEATR4	HEAT repeat containing 4 [Source:HGNC Symbol;Acc:16761]	1.34732	2.14234e-07
ENSG00000148634	HERC4	HECT and RLD domain containing E3 ubiquitin protein ligase 4 [Source:HGNC Symbol;Acc:24521]	-1.14721	7.7207e-48
ENSG00000169660	HEXDC	hexosaminidase (glycosyl hydrolase family 20, catalytic domain) containing [Source:HGNC Symbol;Acc:26307]	1.1172	9.48444e-11
ENSG00000019991	HGF	hepatocyte growth factor (hepapoietin A; scatter factor) [Source:HGNC Symbol;Acc:4893]	1.87771	9.40657e-100
ENSG00000054392	HHAT	hedgehog acyltransferase [Source:HGNC Symbol;Acc:18270]	1.26	4.88288e-07
ENSG00000248890	HHIP-AS1	HHIP antisense RNA 1 [Source:HGNC Symbol;Acc:44182]	-4.30151	0.0477571
ENSG00000177374	HIC1	hypermethylated in cancer 1 [Source:HGNC Symbol;Acc:4909]	-1.44448	0.0312687
ENSG00000124440	HIF3A	hypoxia inducible factor 3, alpha subunit [Source:HGNC Symbol;Acc:15825]	5.44444	0.000185961
ENSG00000180573	HIST1H2AC	histone cluster 1, H2ac [Source:HGNC Symbol;Acc:4733]	1.07112	2.27487e-20
ENSG00000158373	HIST1H2BD	histone cluster 1, H2bd [Source:HGNC Symbol;Acc:4747]	1.05412	6.03283e-07
ENSG00000196966	HIST1H3E	histone cluster 1, H3e [Source:HGNC Symbol;Acc:4769]	3.06395	3.60544e-05
ENSG00000184678	HIST2H2BE	histone cluster 2, H2be [Source:HGNC Symbol;Acc:4760]	1.9663	8.42369e-25
ENSG00000156510	HKDC1	hexokinase domain containing 1 [Source:HGNC Symbol;Acc:23302]	-1.29026	1.21488e-15
ENSG00000206503	HLA-A	major histocompatibility complex, class I, A [Source:HGNC Symbol;Acc:4931]	1.1073	2.40678e-49
ENSG00000234745	HLA-B	major histocompatibility complex, class I, B [Source:HGNC Symbol;Acc:4932]	1.48401	1.93395e-89
ENSG00000204525	HLA-C	major histocompatibility complex, class I, C [Source:HGNC Symbol;Acc:4933]	1.28957	3.12992e-63
ENSG00000196735	HLA-DQA1	major histocompatibility complex, class II, DQ alpha 1 [Source:HGNC Symbol;Acc:4942]	1.62554	3.47025e-15
ENSG00000204642	HLA-F	major histocompatibility complex, class I, F [Source:HGNC Symbol;Acc:4963]	2.04742	1.37508e-15
ENSG00000214922	HLA-F-AS1	HLA-F antisense RNA 1 [Source:HGNC Symbol;Acc:26645]	1.3706	0.0440183
ENSG00000108924	HLF	hepatic leukemia factor [Source:HGNC Symbol;Acc:4977]	-2.6422	3.45626e-05
ENSG00000148357	HMCN2	hemicentin 2 [Source:HGNC Symbol;Acc:21293]	3.92872	9.76226e-53
ENSG00000113161	HMGCR	3-hydroxy-3-methylglutaryl-CoA reductase [Source:HGNC Symbol;Acc:5006]	1.16337	3.20042e-39
ENSG00000112972	HMGCS1	3-hydroxy-3-methylglutaryl-CoA synthase 1 (soluble) [Source:HGNC Symbol;Acc:5007]	2.36765	4.10396e-121
ENSG00000248854	HNRNPH1P3	heterogeneous nuclear ribonucleoprotein H1 pseudogene 3 [Source:HGNC Symbol;Acc:48811]	-1.08472	0.000455926
ENSG00000171476	HOPX	HOP homeobox [Source:HGNC Symbol;Acc:24961]	-2.09637	1.26477e-05
ENSG00000164120	HPGD	hydroxyprostaglandin dehydrogenase 15-(NAD) [Source:HGNC Symbol;Acc:5154]	4.19452	6.23361e-25
ENSG00000127252	HRASLS	HRAS-like suppressor [Source:HGNC Symbol;Acc:14922]	-2.18703	2.38879e-12
ENSG00000196196	HRCT1	histidine rich carboxyl terminus 1 [Source:HGNC Symbol;Acc:33872]	1.00618	0.00659715
ENSG00000132196	HSD17B7	hydroxysteroid (17-beta) dehydrogenase 7 [Source:HGNC Symbol;Acc:5215]	1.0405	2.85725e-07
ENSG00000099251	HSD17B7P2	hydroxysteroid (17-beta) dehydrogenase 7 pseudogene 2 [Source:HGNC Symbol;Acc:28120]	1.1624	0.00110728
ENSG00000099377	HSD3B7	hydroxy-delta-5-steroid dehydrogenase, 3 beta- and steroid delta-isomerase 7 [Source:HGNC Symbol;Acc:18324]	1.49062	4.18152e-23
ENSG00000102878	HSF4	heat shock transcription factor 4 [Source:HGNC Symbol;Acc:5227]	1.29162	3.42138e-18
ENSG00000173641	HSPB7	heat shock 27kDa protein family, member 7 (cardiovascular) [Source:HGNC Symbol;Acc:5249]	-1.45663	1.13094e-07
ENSG00000255128	HSPD1P3	heat shock 60kDa protein 1 (chaperonin) pseudogene 3 [Source:HGNC Symbol;Acc:5264]	-1.86657	0.00239462
ENSG00000142798	HSPG2	heparan sulfate proteoglycan 2 [Source:HGNC Symbol;Acc:5273]	-1.21639	8.33501e-40
ENSG00000102468	HTR2A	5-hydroxytryptamine (serotonin) receptor 2A, G protein-coupled [Source:HGNC Symbol;Acc:5293]	2.81192	1.47477e-28
ENSG00000188266	HYKK	hydroxylysine kinase [Source:HGNC Symbol;Acc:34403]	-1.19139	0.045254
ENSG00000090339	ICAM1	intercellular adhesion molecule 1 [Source:HGNC Symbol;Acc:5344]	1.80242	0.00361563
ENSG00000160223	ICOSLG	inducible T-cell co-stimulator ligand [Source:HGNC Symbol;Acc:17087]	4.56823	8.64291e-175
ENSG00000125968	ID1	inhibitor of DNA binding 1, dominant negative helix-loop-helix protein [Source:HGNC Symbol;Acc:5360]	-3.28381	4.67343e-281
ENSG00000115738	ID2	inhibitor of DNA binding 2, dominant negative helix-loop-helix protein [Source:HGNC Symbol;Acc:5361]	-1.32105	2.27007e-28
ENSG00000117318	ID3	inhibitor of DNA binding 3, dominant negative helix-loop-helix protein [Source:HGNC Symbol;Acc:5362]	-3.2607	2.17197e-161
ENSG00000172201	ID4	inhibitor of DNA binding 4, dominant negative helix-loop-helix protein [Source:HGNC Symbol;Acc:5363]	-2.84158	7.57159e-30
ENSG00000138413	IDH1	isocitrate dehydrogenase 1 (NADP+), soluble [Source:HGNC Symbol;Acc:5382]	1.12639	1.11979e-42
ENSG00000162783	IER5	immediate early response 5 [Source:HGNC Symbol;Acc:5393]	1.01722	1.40773e-28
ENSG00000163565	IFI16	interferon, gamma-inducible protein 16 [Source:HGNC Symbol;Acc:5395]	1.47706	1.33232e-81
ENSG00000068079	IFI35	interferon-induced protein 35 [Source:HGNC Symbol;Acc:5399]	1.16451	3.62126e-11
ENSG00000137959	IFI44L	interferon-induced protein 44-like [Source:HGNC Symbol;Acc:17817]	1.50956	4.88024e-46
ENSG00000115267	IFIH1	interferon induced with helicase C domain 1 [Source:HGNC Symbol;Acc:18873]	1.8046	5.44632e-13
ENSG00000244242	IFITM10	interferon induced transmembrane protein 10 [Source:HGNC Symbol;Acc:40022]	-1.02767	4.5238e-17
ENSG00000185201	IFITM2	interferon induced transmembrane protein 2 [Source:HGNC Symbol;Acc:5413]	3.41232	8.16722e-62
ENSG00000103742	IGDCC4	immunoglobulin superfamily, DCC subclass, member 4 [Source:HGNC Symbol;Acc:13770]	2.51447	4.89534e-61
ENSG00000115457	IGFBP2	insulin-like growth factor binding protein 2, 36kDa [Source:HGNC Symbol;Acc:5471]	1.1497	0.00474491
ENSG00000141753	IGFBP4	insulin-like growth factor binding protein 4 [Source:HGNC Symbol;Acc:5473]	1.62258	5.97731e-90
ENSG00000115461	IGFBP5	insulin-like growth factor binding protein 5 [Source:HGNC Symbol;Acc:5474]	3.93734	1.11564e-169
ENSG00000183067	IGSF5	immunoglobulin superfamily, member 5 [Source:HGNC Symbol;Acc:5952]	-2.09827	0.0407908
ENSG00000095752	IL11	interleukin 11 [Source:HGNC Symbol;Acc:5966]	-1.08556	5.17132e-25
ENSG00000172349	IL16	interleukin 16 [Source:HGNC Symbol;Acc:5980]	1.45474	0.00247732
ENSG00000163702	IL17RC	interleukin 17 receptor C [Source:HGNC Symbol;Acc:18358]	1.59164	2.50037e-49
ENSG00000115594	IL1R1	interleukin 1 receptor, type I [Source:HGNC Symbol;Acc:5993]	2.08281	1.03549e-28
ENSG00000196083	IL1RAP	interleukin 1 receptor accessory protein [Source:HGNC Symbol;Acc:5995]	1.16799	4.10377e-26
ENSG00000103522	IL21R	interleukin 21 receptor [Source:HGNC Symbol;Acc:6006]	5.3536	0.000349182
ENSG00000136244	IL6	interleukin 6 (interferon, beta 2) [Source:HGNC Symbol;Acc:6018]	1.92326	0.000109652
ENSG00000166333	ILK	integrin-linked kinase [Source:HGNC Symbol;Acc:6040]	1.21837	0.00167675
ENSG00000139269	INHBE	inhibin, beta E [Source:HGNC Symbol;Acc:24029]	2.44495	1.03223e-05
ENSG00000188487	INSC	inscuteable homolog (Drosophila) [Source:HGNC Symbol;Acc:33116]	1.68933	0.000486463
ENSG00000186480	INSIG1	insulin induced gene 1 [Source:HGNC Symbol;Acc:6083]	2.00618	1.78747e-151
ENSG00000120210	INSL6	insulin-like 6 [Source:HGNC Symbol;Acc:6089]	1.64562	0.00027585
ENSG00000250588	IQCJ-SCHIP1	IQCJ-SCHIP1 readthrough [Source:HGNC Symbol;Acc:38842]	-1.07839	4.97298e-05
ENSG00000183856	IQGAP3	IQ motif containing GTPase activating protein 3 [Source:HGNC Symbol;Acc:20669]	-1.28361	3.05464e-39
ENSG00000124313	IQSEC2	IQ motif and Sec7 domain 2 [Source:HGNC Symbol;Acc:29059]	1.30179	3.63495e-31
ENSG00000125347	IRF1	interferon regulatory factor 1 [Source:HGNC Symbol;Acc:6116]	1.19886	9.1762e-20
ENSG00000177508	IRX3	iroquois homeobox 3 [Source:HGNC Symbol;Acc:14360]	-1.2412	1.54744e-47
ENSG00000172183	ISG20	interferon stimulated exonuclease gene 20kDa [Source:HGNC Symbol;Acc:6130]	2.53742	9.33356e-05
ENSG00000143127	ITGA10	integrin, alpha 10 [Source:HGNC Symbol;Acc:6135]	2.01444	3.40148e-100
ENSG00000091409	ITGA6	integrin, alpha 6 [Source:HGNC Symbol;Acc:6142]	1.10308	3.56789e-06
ENSG00000135424	ITGA7	integrin, alpha 7 [Source:HGNC Symbol;Acc:6143]	1.03623	1.68487e-22
ENSG00000005844	ITGAL	integrin, alpha L (antigen CD11A (p180), lymphocyte function-associated antigen 1; alpha polypeptide) [Source:HGNC Symbol;Acc:6148]	2.08862	3.06162e-05
ENSG00000160255	ITGB2	integrin, beta 2 (complement component 3 receptor 3 and 4 subunit) [Source:HGNC Symbol;Acc:6155]	-2.38896	0.0411162
ENSG00000105855	ITGB8	integrin, beta 8 [Source:HGNC Symbol;Acc:6163]	2.44671	2.75442e-75
ENSG00000198542	ITGBL1	integrin, beta-like 1 (with EGF-like repeat domains) [Source:HGNC Symbol;Acc:6164]	2.16337	2.30793e-83
ENSG00000113263	ITK	IL2-inducible T-cell kinase [Source:HGNC Symbol;Acc:6171]	2.82339	2.53083e-07
ENSG00000150995	ITPR1	inositol 1,4,5-trisphosphate receptor, type 1 [Source:HGNC Symbol;Acc:6180]	1.88107	6.13815e-75
ENSG00000123104	ITPR2	inositol 1,4,5-trisphosphate receptor, type 2 [Source:HGNC Symbol;Acc:6181]	1.37422	4.76457e-22
ENSG00000102221	JADE3	jade family PHD finger 3 [Source:HGNC Symbol;Acc:22982]	-1.11828	2.95826e-05
ENSG00000096968	JAK2	Janus kinase 2 [Source:HGNC Symbol;Acc:6192]	1.11547	1.27063e-20
ENSG00000105639	JAK3	Janus kinase 3 [Source:HGNC Symbol;Acc:6193]	3.53679	7.91744e-08
ENSG00000176049	JAKMIP2	janus kinase and microtubule interacting protein 2 [Source:HGNC Symbol;Acc:29067]	1.47128	1.665e-21
ENSG00000154721	JAM2	junctional adhesion molecule 2 [Source:HGNC Symbol;Acc:14686]	1.67895	2.19359e-38
ENSG00000173801	JUP	junction plakoglobin [Source:HGNC Symbol;Acc:6207]	2.39089	1.15559e-17
ENSG00000176595	KBTBD11	kelch repeat and BTB (POZ) domain containing 11 [Source:HGNC Symbol;Acc:29104]	-2.27403	1.66525e-28
ENSG00000111262	KCNA1	potassium voltage-gated channel, shaker-related subfamily, member 1 (episodic ataxia with myokymia) [Source:HGNC Symbol;Acc:6218]	2.43711	0.00634721
ENSG00000104848	KCNA7	potassium voltage-gated channel, shaker-related subfamily, member 7 [Source:HGNC Symbol;Acc:6226]	-4.39221	3.12044e-20
ENSG00000170049	KCNAB3	potassium voltage-gated channel, shaker-related subfamily, beta member 3 [Source:HGNC Symbol;Acc:6230]	1.34486	0.000219566
ENSG00000116396	KCNC4	potassium voltage-gated channel, Shaw-related subfamily, member 4 [Source:HGNC Symbol;Acc:6236]	-1.48007	3.23599e-41
ENSG00000102057	KCND1	potassium voltage-gated channel, Shal-related subfamily, member 1 [Source:HGNC Symbol;Acc:6237]	2.34681	1.85378e-18
ENSG00000184408	KCND2	potassium voltage-gated channel, Shal-related subfamily, member 2 [Source:HGNC Symbol;Acc:6238]	2.05559	4.71805e-05
ENSG00000152049	KCNE4	potassium voltage-gated channel, Isk-related family, member 4 [Source:HGNC Symbol;Acc:6244]	3.245	2.90464e-72
ENSG00000184611	KCNH7	potassium voltage-gated channel, subfamily H (eag-related), member 7 [Source:HGNC Symbol;Acc:18863]	-4.30153	0.0477571
ENSG00000157551	KCNJ15	potassium inwardly-rectifying channel, subfamily J, member 15 [Source:HGNC Symbol;Acc:6261]	1.36593	1.75288e-07
ENSG00000080709	KCNN2	potassium intermediate/small conductance calcium-activated channel, subfamily N, member 2 [Source:HGNC Symbol;Acc:6291]	1.20455	4.12204e-06
ENSG00000184156	KCNQ3	potassium voltage-gated channel, KQT-like subfamily, member 3 [Source:HGNC Symbol;Acc:6297]	1.14547	3.77371e-11
ENSG00000185760	KCNQ5	potassium voltage-gated channel, KQT-like subfamily, member 5 [Source:HGNC Symbol;Acc:6299]	-1.05025	3.52477e-06
ENSG00000124134	KCNS1	potassium voltage-gated channel, delayed-rectifier, subfamily S, member 1 [Source:HGNC Symbol;Acc:6300]	1.85911	4.48158e-34
ENSG00000178695	KCTD12	potassium channel tetramerization domain containing 12 [Source:HGNC Symbol;Acc:14678]	2.03822	1.30656e-153
ENSG00000183775	KCTD16	potassium channel tetramerization domain containing 16 [Source:HGNC Symbol;Acc:29244]	1.94313	4.66154e-57
ENSG00000004487	KDM1A	lysine (K)-specific demethylase 1A [Source:HGNC Symbol;Acc:29079]	-1.09399	1.95194e-07
ENSG00000006459	KDM7A	lysine (K)-specific demethylase 7A [Source:HGNC Symbol;Acc:22224]	1.12603	4.40094e-05
ENSG00000235750	KIAA0040	KIAA0040 [Source:HGNC Symbol;Acc:28950]	1.4559	1.03554e-11
ENSG00000196123	KIAA0895L	KIAA0895-like [Source:HGNC Symbol;Acc:34408]	1.24997	1.58701e-37
ENSG00000162522	KIAA1522	KIAA1522 [Source:HGNC Symbol;Acc:29301]	1.00941	1.2251e-23
ENSG00000174718	KIAA1551	KIAA1551 [Source:HGNC Symbol;Acc:25559]	1.31743	3.03755e-25
ENSG00000112984	KIF20A	kinesin family member 20A [Source:HGNC Symbol;Acc:9787]	-1.11019	5.55182e-42
ENSG00000137807	KIF23	kinesin family member 23 [Source:HGNC Symbol;Acc:6392]	-1.08026	2.14042e-39
ENSG00000165115	KIF27	kinesin family member 27 [Source:HGNC Symbol;Acc:18632]	1.06751	0.0110558
ENSG00000166813	KIF7	kinesin family member 7 [Source:HGNC Symbol;Acc:30497]	-1.0992	4.79898e-25
ENSG00000157404	KIT	v-kit Hardy-Zuckerman 4 feline sarcoma viral oncogene homolog [Source:HGNC Symbol;Acc:6342]	-2.38882	0.0411162
ENSG00000127528	KLF2	Kruppel-like factor 2 [Source:HGNC Symbol;Acc:6347]	-3.56002	1.09439e-119
ENSG00000136826	KLF4	Kruppel-like factor 4 (gut) [Source:HGNC Symbol;Acc:6348]	2.21912	6.21135e-58
ENSG00000197776	KLHDC1	kelch domain containing 1 [Source:HGNC Symbol;Acc:19836]	1.31262	0.000148822
ENSG00000197705	KLHL14	kelch-like family member 14 [Source:HGNC Symbol;Acc:29266]	5.15917	2.60779e-12
ENSG00000114796	KLHL24	kelch-like family member 24 [Source:HGNC Symbol;Acc:25947]	1.47982	1.60554e-16
ENSG00000134545	KLRC1	killer cell lectin-like receptor subfamily C, member 1 [Source:HGNC Symbol;Acc:6374]	3.49949	1.40147e-07
ENSG00000205809	KLRC2	killer cell lectin-like receptor subfamily C, member 2 [Source:HGNC Symbol;Acc:6375]	3.27509	0.00748472
ENSG00000255819	KLRC4-KLRK1	KLRC4-KLRK1 readthrough [Source:HGNC Symbol;Acc:48357]	5.76947	2.15511e-19
ENSG00000128944	KNSTRN	kinetochore-localized astrin/SPAG5 binding protein [Source:HGNC Symbol;Acc:30767]	-1.01685	1.31189e-25
ENSG00000131738	KRT33B	keratin 33B [Source:HGNC Symbol;Acc:6451]	-4.09457	2.31348e-05
ENSG00000131737	KRT34	keratin 34 [Source:HGNC Symbol;Acc:6452]	-1.96783	1.05793e-07
ENSG00000170421	KRT8	keratin 8 [Source:HGNC Symbol;Acc:6446]	-1.13209	1.24846e-06
ENSG00000167767	KRT80	keratin 80 [Source:HGNC Symbol;Acc:27056]	1.42272	9.23174e-24
ENSG00000188581	KRTAP1-1	keratin associated protein 1-1 [Source:HGNC Symbol;Acc:16772]	-4.03137	4.15801e-05
ENSG00000221852	KRTAP1-5	keratin associated protein 1-5 [Source:HGNC Symbol;Acc:16777]	-2.50094	0.0252604
ENSG00000212724	KRTAP2-3	keratin associated protein 2-3 [Source:HGNC Symbol;Acc:18906]	-4.23126	6.13472e-10
ENSG00000186615	KTN1-AS1	KTN1 antisense RNA 1 [Source:HGNC Symbol;Acc:19842]	1.85161	3.48812e-32
ENSG00000179630	LACC1	laccase (multicopper oxidoreductase) domain containing 1 [Source:HGNC Symbol;Acc:26789]	1.16524	1.99282e-12
ENSG00000103642	LACTB	lactamase, beta [Source:HGNC Symbol;Acc:16468]	-2.02515	6.98057e-08
ENSG00000112769	LAMA4	laminin, alpha 4 [Source:HGNC Symbol;Acc:6484]	2.30762	3.41446e-88
ENSG00000130702	LAMA5	laminin, alpha 5 [Source:HGNC Symbol;Acc:6485]	3.06155	0
ENSG00000213626	LBH	limb bud and heart development [Source:HGNC Symbol;Acc:29532]	1.13308	3.96803e-06
ENSG00000136167	LCP1	lymphocyte cytosolic protein 1 (L-plastin) [Source:HGNC Symbol;Acc:6528]	-1.74922	0.00052908
ENSG00000122367	LDB3	LIM domain binding 3 [Source:HGNC Symbol;Acc:15710]	-1.41112	0.00909904
ENSG00000166816	LDHD	lactate dehydrogenase D [Source:HGNC Symbol;Acc:19708]	1.63967	2.88649e-06
ENSG00000130164	LDLR	low density lipoprotein receptor [Source:HGNC Symbol;Acc:6547]	1.20938	9.90956e-45
ENSG00000106003	LFNG	LFNG O-fucosylpeptide 3-beta-N-acetylglucosaminyltransferase [Source:HGNC Symbol;Acc:6560]	-1.21941	1.77124e-10
ENSG00000131981	LGALS3	lectin, galactoside-binding, soluble, 3 [Source:HGNC Symbol;Acc:6563]	1.48099	4.6591e-81
ENSG00000133067	LGR6	leucine-rich repeat containing G protein-coupled receptor 6 [Source:HGNC Symbol;Acc:19719]	3.47616	0.00243475
ENSG00000104826	LHB	luteinizing hormone beta polypeptide [Source:HGNC Symbol;Acc:6584]	-2.72642	1.24841e-05
ENSG00000197753	LHFPL5	lipoma HMGIC fusion partner-like 5 [Source:HGNC Symbol;Acc:21253]	2.90869	0.037763
ENSG00000132130	LHX1	LIM homeobox 1 [Source:HGNC Symbol;Acc:6593]	-5.04836	0.00227976
ENSG00000106852	LHX6	LIM homeobox 6 [Source:HGNC Symbol;Acc:21735]	-1.3493	9.74158e-18
ENSG00000162624	LHX8	LIM homeobox 8 [Source:HGNC Symbol;Acc:28838]	2.02218	7.3023e-05
ENSG00000128342	LIF	leukemia inhibitory factor [Source:HGNC Symbol;Acc:6596]	-1.63488	1.86533e-17
ENSG00000113594	LIFR	leukemia inhibitory factor receptor alpha [Source:HGNC Symbol;Acc:6597]	1.63962	6.52913e-69
ENSG00000106683	LIMK1	LIM domain kinase 1 [Source:HGNC Symbol;Acc:6613]	-1.16244	6.04264e-50
ENSG00000111052	LIN7A	lin-7 homolog A (C. elegans) [Source:HGNC Symbol;Acc:17787]	1.36069	0.000450152
ENSG00000235823	LINC00263	long intergenic non-protein coding RNA 263 [Source:HGNC Symbol;Acc:28060]	1.13602	6.4807e-10
ENSG00000179219	LINC00311	long intergenic non-protein coding RNA 311 [Source:HGNC Symbol;Acc:28312]	-4.30152	0.0477571
ENSG00000229645	LINC00341	long intergenic non-protein coding RNA 341 [Source:HGNC Symbol;Acc:20353]	1.47131	1.39278e-12
ENSG00000224853	LINC00393	long intergenic non-protein coding RNA 393 [Source:HGNC Symbol;Acc:42721]	2.37408	0.0411162
ENSG00000225760	LINC00431	long intergenic non-protein coding RNA 431 [Source:HGNC Symbol;Acc:42766]	-1.05353	0.0124841
ENSG00000183674	LINC00518	long intergenic non-protein coding RNA 518 [Source:HGNC Symbol;Acc:28626]	-1.91189	0.0384858
ENSG00000196273	LINC00523	long intergenic non-protein coding RNA 523 [Source:HGNC Symbol;Acc:20117]	-2.38878	0.0411162
ENSG00000249917	LINC00536	long intergenic non-protein coding RNA 536 [Source:HGNC Symbol;Acc:43645]	1.7617	0.00138909
ENSG00000258701	LINC00638	long intergenic non-protein coding RNA 638 [Source:HGNC Symbol;Acc:28325]	-1.18629	0.00741481
ENSG00000237523	LINC00857	long intergenic non-protein coding RNA 857 [Source:HGNC Symbol;Acc:45114]	-1.48866	0.0360366
ENSG00000241163	LINC00877	long intergenic non-protein coding RNA 877 [Source:HGNC Symbol;Acc:27706]	2.07055	0.000279843
ENSG00000233058	LINC00884	long intergenic non-protein coding RNA 884 [Source:HGNC Symbol;Acc:48570]	1.07814	0.0039803
ENSG00000241769	LINC00893	long intergenic non-protein coding RNA 893 [Source:HGNC Symbol;Acc:44265]	2.22509	4.5711e-05
ENSG00000235703	LINC00894	long intergenic non-protein coding RNA 894 [Source:HGNC Symbol;Acc:48579]	1.1015	3.13249e-06
ENSG00000271216	LINC01050	long intergenic non-protein coding RNA 1050 [Source:HGNC Symbol;Acc:49044]	2.71052	1.24841e-05
ENSG00000224081	LINC01057	long intergenic non-protein coding RNA 1057 [Source:HGNC Symbol;Acc:49057]	1.15585	0.00550984
ENSG00000239332	LINC01119	long intergenic non-protein coding RNA 1119 [Source:HGNC Symbol;Acc:49262]	-1.45682	5.37812e-06
ENSG00000205054	LINC01121	long intergenic non-protein coding RNA 1121 [Source:HGNC Symbol;Acc:49266]	2.62129	3.75629e-10
ENSG00000234807	LINC01135	long intergenic non-protein coding RNA 1135 [Source:HGNC Symbol;Acc:49450]	1.54975	0.00220957
ENSG00000231721	LINC-PINT	long intergenic non-protein coding RNA, p53 induced transcript [Source:HGNC Symbol;Acc:26885]	1.18821	5.73466e-13
ENSG00000174482	LINGO2	leucine rich repeat and Ig domain containing 2 [Source:HGNC Symbol;Acc:21207]	1.33228	0.000108091
ENSG00000101670	LIPG	lipase, endothelial [Source:HGNC Symbol;Acc:6623]	1.11477	0.015389
ENSG00000166407	LMO1	LIM domain only 1 (rhombotin 1) [Source:HGNC Symbol;Acc:6641]	-2.50093	0.0252604
ENSG00000135363	LMO2	LIM domain only 2 (rhombotin-like 1) [Source:HGNC Symbol;Acc:6642]	-1.36646	8.17761e-11
ENSG00000113083	LOX	lysyl oxidase [Source:HGNC Symbol;Acc:6664]	-2.47767	2.60113e-150
ENSG00000134013	LOXL2	lysyl oxidase-like 2 [Source:HGNC Symbol;Acc:6666]	-1.05159	1.47934e-45
ENSG00000138131	LOXL4	lysyl oxidase-like 4 [Source:HGNC Symbol;Acc:17171]	1.98817	4.65915e-05
ENSG00000198121	LPAR1	lysophosphatidic acid receptor 1 [Source:HGNC Symbol;Acc:3166]	1.50107	0.00836612
ENSG00000134324	LPIN1	lipin 1 [Source:HGNC Symbol;Acc:13345]	1.82243	1.95482e-106
ENSG00000121207	LRAT	lecithin retinol acyltransferase (phosphatidylcholine--retinol O-acyltransferase) [Source:HGNC Symbol;Acc:6685]	1.5817	8.7021e-06
ENSG00000155530	LRGUK	leucine-rich repeats and guanylate kinase domain containing [Source:HGNC Symbol;Acc:21964]	1.19421	0.0245221
ENSG00000144749	LRIG1	leucine-rich repeats and immunoglobulin-like domains 1 [Source:HGNC Symbol;Acc:17360]	1.94946	4.21473e-46
ENSG00000123384	LRP1	low density lipoprotein receptor-related protein 1 [Source:HGNC Symbol;Acc:6692]	1.23412	7.63035e-64
ENSG00000172061	LRRC15	leucine rich repeat containing 15 [Source:HGNC Symbol;Acc:20818]	-1.87438	3.84437e-84
ENSG00000160838	LRRC71	leucine rich repeat containing 71 [Source:HGNC Symbol;Acc:26556]	-2.79973	0.000509562
ENSG00000188906	LRRK2	leucine-rich repeat kinase 2 [Source:HGNC Symbol;Acc:18618]	1.07122	6.84571e-06
ENSG00000177363	LRRN4CL	LRRN4 C-terminal like [Source:HGNC Symbol;Acc:33724]	3.72681	7.05335e-36
ENSG00000176204	LRRTM4	leucine rich repeat transmembrane neuronal 4 [Source:HGNC Symbol;Acc:19411]	1.67562	9.75884e-08
ENSG00000130592	LSP1	lymphocyte-specific protein 1 [Source:HGNC Symbol;Acc:6707]	1.44903	2.19844e-06
ENSG00000105699	LSR	lipolysis stimulated lipoprotein receptor [Source:HGNC Symbol;Acc:29572]	-1.12147	5.49199e-08
ENSG00000160285	LSS	lanosterol synthase (2,3-oxidosqualene-lanosterol cyclase) [Source:HGNC Symbol;Acc:6708]	1.59469	1.54414e-88
ENSG00000049323	LTBP1	latent transforming growth factor beta binding protein 1 [Source:HGNC Symbol;Acc:6714]	1.10288	1.0899e-46
ENSG00000168056	LTBP3	latent transforming growth factor beta binding protein 3 [Source:HGNC Symbol;Acc:6716]	-2.06052	1.99244e-157
ENSG00000139329	LUM	lumican [Source:HGNC Symbol;Acc:6724]	2.66642	1.49858e-75
ENSG00000154589	LY96	lymphocyte antigen 96 [Source:HGNC Symbol;Acc:17156]	1.43059	3.77837e-10
ENSG00000172264	MACROD2	MACRO domain containing 2 [Source:HGNC Symbol;Acc:16126]	1.91456	0.0154536
ENSG00000204103	MAFB	v-maf avian musculoaponeurotic fibrosarcoma oncogene homolog B [Source:HGNC Symbol;Acc:6408]	2.6804	2.10659e-83
ENSG00000154545	MAGED4	melanoma antigen family D, 4 [Source:HGNC Symbol;Acc:23793]	1.09389	4.61016e-24
ENSG00000187243	MAGED4B	melanoma antigen family D, 4B [Source:HGNC Symbol;Acc:22880]	1.22928	1.40773e-28
ENSG00000251562	MALAT1	metastasis associated lung adenocarcinoma transcript 1 (non-protein coding) [Source:HGNC Symbol;Acc:29665]	1.40166	6.41992e-87
ENSG00000196782	MAML3	mastermind-like 3 (Drosophila) [Source:HGNC Symbol;Acc:16272]	1.2818	0.00394895
ENSG00000111885	MAN1A1	mannosidase, alpha, class 1A, member 1 [Source:HGNC Symbol;Acc:6821]	2.12123	2.57582e-146
ENSG00000117643	MAN1C1	mannosidase, alpha, class 1C, member 1 [Source:HGNC Symbol;Acc:19080]	2.82343	2.53083e-07
ENSG00000111261	MANSC1	MANSC domain containing 1 [Source:HGNC Symbol;Acc:25505]	1.51185	5.85091e-06
ENSG00000197769	MAP1LC3C	microtubule-associated protein 1 light chain 3 gamma [Source:HGNC Symbol;Acc:13353]	5.18823	1.3954e-12
ENSG00000139625	MAP3K12	mitogen-activated protein kinase kinase kinase 12 [Source:HGNC Symbol;Acc:6851]	1.09706	5.62155e-22
ENSG00000006062	MAP3K14	mitogen-activated protein kinase kinase kinase 14 [Source:HGNC Symbol;Acc:6853]	-1.23128	6.41142e-13
ENSG00000171533	MAP6	microtubule-associated protein 6 [Source:HGNC Symbol;Acc:6868]	1.63354	1.4147e-08
ENSG00000109339	MAPK10	mitogen-activated protein kinase 10 [Source:HGNC Symbol;Acc:6872]	2.39951	7.17918e-29
ENSG00000186868	MAPT	microtubule-associated protein tau [Source:HGNC Symbol;Acc:6893]	1.84086	0.00061124
ENSG00000144583	MARCH4	membrane-associated ring finger (C3HC4) 4, E3 ubiquitin protein ligase [Source:HGNC Symbol;Acc:29269]	-1.64058	5.75604e-14
ENSG00000076706	MCAM	melanoma cell adhesion molecule [Source:HGNC Symbol;Acc:6934]	-1.70915	1.05871e-52
ENSG00000171444	MCC	mutated in colorectal cancers [Source:HGNC Symbol;Acc:6935]	1.17238	3.21144e-38
ENSG00000124370	MCEE	methylmalonyl CoA epimerase [Source:HGNC Symbol;Acc:16732]	1.25832	3.89269e-14
ENSG00000053524	MCF2L2	MCF.2 cell line derived transforming sequence-like 2 [Source:HGNC Symbol;Acc:30319]	1.09944	0.000824401
ENSG00000128285	MCHR1	melanin-concentrating hormone receptor 1 [Source:HGNC Symbol;Acc:4479]	2.88579	8.93677e-08
ENSG00000153898	MCOLN2	mucolipin 2 [Source:HGNC Symbol;Acc:13357]	-1.60716	0.0173112
ENSG00000140563	MCTP2	multiple C2 domains, transmembrane 2 [Source:HGNC Symbol;Acc:25636]	2.29572	5.05212e-83
ENSG00000112559	MDFI	MyoD family inhibitor [Source:HGNC Symbol;Acc:6967]	4.29382	0.0477571
ENSG00000139915	MDGA2	MAM domain containing glycosylphosphatidylinositol anchor 2 [Source:HGNC Symbol;Acc:19835]	-1.68412	0.0317308
ENSG00000110492	MDK	midkine (neurite growth-promoting factor 2) [Source:HGNC Symbol;Acc:6972]	1.46877	5.8051e-13
ENSG00000085276	MECOM	MDS1 and EVI1 complex locus [Source:HGNC Symbol;Acc:3498]	-1.00523	1.0378e-23
ENSG00000145794	MEGF10	multiple EGF-like-domains 10 [Source:HGNC Symbol;Acc:29634]	2.02881	3.08954e-15
ENSG00000106780	MEGF9	multiple EGF-like-domains 9 [Source:HGNC Symbol;Acc:3234]	1.00794	4.50539e-14
ENSG00000105419	MEIS3	Meis homeobox 3 [Source:HGNC Symbol;Acc:29537]	2.12513	4.40006e-70
ENSG00000179277	MEIS3P1	Meis homeobox 3 pseudogene 1 [Source:HGNC Symbol;Acc:7002]	2.70032	7.65592e-24
ENSG00000103260	METRN	meteorin, glial cell differentiation regulator [Source:HGNC Symbol;Acc:14151]	-1.19977	1.58364e-13
ENSG00000185432	METTL7A	methyltransferase like 7A [Source:HGNC Symbol;Acc:24550]	1.19664	7.46414e-17
ENSG00000166482	MFAP4	microfibrillar-associated protein 4 [Source:HGNC Symbol;Acc:7035]	3.196	3.36466e-308
ENSG00000100060	MFNG	MFNG O-fucosylpeptide 3-beta-N-acetylglucosaminyltransferase [Source:HGNC Symbol;Acc:7038]	1.16289	0.0155682
ENSG00000074416	MGLL	monoglyceride lipase [Source:HGNC Symbol;Acc:17038]	1.50468	8.75416e-61
ENSG00000008394	MGST1	microsomal glutathione S-transferase 1 [Source:HGNC Symbol;Acc:7061]	1.2301	5.3058e-40
ENSG00000133808	MICALCL	MICAL C-terminal like [Source:HGNC Symbol;Acc:25933]	-1.13877	0.00634306
ENSG00000228824	MIR4500HG	MIR4500 host gene (non-protein coding) [Source:HGNC Symbol;Acc:42773]	4.70763	3.60634e-53
ENSG00000223749	MIR503HG	MIR503 host gene (non-protein coding) [Source:HGNC Symbol;Acc:28258]	1.25426	2.9737e-15
ENSG00000009950	MLXIPL	MLX interacting protein-like [Source:HGNC Symbol;Acc:12744]	2.27092	0.016404
ENSG00000139428	MMAB	methylmalonic aciduria (cobalamin deficiency) cblB type [Source:HGNC Symbol;Acc:19331]	1.23983	3.77509e-25
ENSG00000196549	MME	membrane metallo-endopeptidase [Source:HGNC Symbol;Acc:7154]	1.82622	6.76757e-20
ENSG00000099953	MMP11	matrix metallopeptidase 11 (stromelysin 3) [Source:HGNC Symbol;Acc:7157]	1.28726	0.0282398
ENSG00000189409	MMP23B	matrix metallopeptidase 23B [Source:HGNC Symbol;Acc:7171]	1.2206	0.0155662
ENSG00000129270	MMP28	matrix metallopeptidase 28 [Source:HGNC Symbol;Acc:14366]	1.35871	5.82667e-06
ENSG00000080823	MOK	MOK protein kinase [Source:HGNC Symbol;Acc:9833]	-1.75618	1.39763e-113
ENSG00000079931	MOXD1	monooxygenase, DBH-like 1 [Source:HGNC Symbol;Acc:21063]	1.35692	3.56061e-61
ENSG00000082126	MPP4	membrane protein, palmitoylated 4 (MAGUK p55 subfamily member 4) [Source:HGNC Symbol;Acc:13680]	1.11252	7.40741e-30
ENSG00000133030	MPRIP	myosin phosphatase Rho interacting protein [Source:HGNC Symbol;Acc:30321]	-1.11889	7.99573e-49
ENSG00000160588	MPZL3	myelin protein zero-like 3 [Source:HGNC Symbol;Acc:27279]	-1.54907	0.0249375
ENSG00000226807	MROH5	maestro heat-like repeat family member 5 [Source:HGNC Symbol;Acc:42976]	-1.08292	0.000394845
ENSG00000052802	MSMO1	methylsterol monooxygenase 1 [Source:HGNC Symbol;Acc:10545]	2.06751	2.39209e-108
ENSG00000173531	MST1	macrophage stimulating 1 (hepatocyte growth factor-like) [Source:HGNC Symbol;Acc:7380]	1.83606	4.65895e-06
ENSG00000014914	MTMR11	myotubularin related protein 11 [Source:HGNC Symbol;Acc:24307]	1.15548	1.27237e-19
ENSG00000220785	MTMR9LP	myotubularin related protein 9-like, pseudogene [Source:HGNC Symbol;Acc:27920]	1.50454	4.91355e-16
ENSG00000170873	MTSS1	metastasis suppressor 1 [Source:HGNC Symbol;Acc:20443]	1.73038	2.12164e-28
ENSG00000210196	MT-TP	mitochondrially encoded tRNA proline [Source:HGNC Symbol;Acc:7494]	1.07051	0.00254116
ENSG00000129422	MTUS1	microtubule associated tumor suppressor 1 [Source:HGNC Symbol;Acc:29789]	1.89635	0.0384858
ENSG00000185499	MUC1	mucin 1, cell surface associated [Source:HGNC Symbol;Acc:7508]	1.70182	1.34059e-05
ENSG00000167508	MVD	mevalonate (diphospho) decarboxylase [Source:HGNC Symbol;Acc:7529]	1.30232	4.99673e-43
ENSG00000110921	MVK	mevalonate kinase [Source:HGNC Symbol;Acc:7530]	1.31717	1.12052e-28
ENSG00000123933	MXD4	MAX dimerization protein 4 [Source:HGNC Symbol;Acc:13906]	1.07676	3.52495e-34
ENSG00000185697	MYBL1	v-myb avian myeloblastosis viral oncogene homolog-like 1 [Source:HGNC Symbol;Acc:7547]	-1.12135	2.87649e-33
ENSG00000133055	MYBPH	myosin binding protein H [Source:HGNC Symbol;Acc:7552]	4.32849	1.85682e-19
ENSG00000007944	MYLIP	myosin regulatory light chain interacting protein [Source:HGNC Symbol;Acc:21155]	1.12794	1.39953e-10
ENSG00000176658	MYO1D	myosin ID [Source:HGNC Symbol;Acc:7598]	1.16789	9.28475e-24
ENSG00000169994	MYO7B	myosin VIIB [Source:HGNC Symbol;Acc:7607]	-2.13381	9.11974e-07
ENSG00000101605	MYOM1	myomesin 1 [Source:HGNC Symbol;Acc:7613]	4.29384	0.0477571
ENSG00000138347	MYPN	myopalladin [Source:HGNC Symbol;Acc:23246]	-2.78644	6.345e-80
ENSG00000152620	NADK2	NAD kinase 2, mitochondrial [Source:HGNC Symbol;Acc:26404]	1.01501	1.25114e-22
ENSG00000161653	NAGS	N-acetylglutamate synthase [Source:HGNC Symbol;Acc:17996]	1.06551	2.29818e-08
ENSG00000102452	NALCN	sodium leak channel, non-selective [Source:HGNC Symbol;Acc:19082]	1.28474	1.24772e-14
ENSG00000234145	NAP1L4P3	nucleosome assembly protein 1-like 4 pseudogene 3 [Source:HGNC Symbol;Acc:39738]	-1.0881	6.27228e-10
ENSG00000166833	NAV2	neuron navigator 2 [Source:HGNC Symbol;Acc:15997]	-1.47686	2.47313e-39
ENSG00000144959	NCEH1	neutral cholesterol ester hydrolase 1 [Source:HGNC Symbol;Acc:29260]	-1.3531	2.98947e-55
ENSG00000104419	NDRG1	N-myc downstream regulated 1 [Source:HGNC Symbol;Acc:7679]	1.12323	2.87667e-45
ENSG00000103034	NDRG4	NDRG family member 4 [Source:HGNC Symbol;Acc:14466]	1.1015	7.48385e-12
ENSG00000164100	NDST3	N-deacetylase/N-sulfotransferase (heparan glucosaminyl) 3 [Source:HGNC Symbol;Acc:7682]	1.42972	4.18608e-07
ENSG00000103154	NECAB2	N-terminal EF-hand calcium binding protein 2 [Source:HGNC Symbol;Acc:23746]	1.927	0.00627792
ENSG00000104722	NEFM	neurofilament, medium polypeptide [Source:HGNC Symbol;Acc:7734]	1.65633	0.0193985
ENSG00000163491	NEK10	NIMA-related kinase 10 [Source:HGNC Symbol;Acc:18592]	-1.09747	3.1644e-10
ENSG00000117650	NEK2	NIMA-related kinase 2 [Source:HGNC Symbol;Acc:7745]	-1.09164	1.3318e-27
ENSG00000107954	NEURL1	neuralized E3 ubiquitin protein ligase 1 [Source:HGNC Symbol;Acc:7761]	1.43027	0.00218953
ENSG00000162614	NEXN	nexilin (F actin binding protein) [Source:HGNC Symbol;Acc:29557]	-1.54539	3.27719e-26
ENSG00000101096	NFATC2	nuclear factor of activated T-cells, cytoplasmic, calcineurin-dependent 2 [Source:HGNC Symbol;Acc:7776]	-2.28632	2.31567e-32
ENSG00000100968	NFATC4	nuclear factor of activated T-cells, cytoplasmic, calcineurin-dependent 4 [Source:HGNC Symbol;Acc:7778]	2.08926	2.70401e-54
ENSG00000162599	NFIA	nuclear factor I/A [Source:HGNC Symbol;Acc:7784]	1.05444	1.95117e-05
ENSG00000066248	NGEF	neuronal guanine nucleotide exchange factor [Source:HGNC Symbol;Acc:7807]	-1.38237	0.000158549
ENSG00000204131	NHSL2	NHS-like 2 [Source:HGNC Symbol;Acc:33737]	2.37393	0.0411162
ENSG00000169992	NLGN2	neuroligin 2 [Source:HGNC Symbol;Acc:14290]	1.04442	2.89595e-30
ENSG00000196338	NLGN3	neuroligin 3 [Source:HGNC Symbol;Acc:14289]	2.37402	0.0411162
ENSG00000123609	NMI	N-myc (and STAT) interactor [Source:HGNC Symbol;Acc:7854]	1.26907	4.94635e-17
ENSG00000157064	NMNAT2	nicotinamide nucleotide adenylyltransferase 2 [Source:HGNC Symbol;Acc:16789]	-1.36373	4.73611e-33
ENSG00000152465	NMT2	N-myristoyltransferase 2 [Source:HGNC Symbol;Acc:7858]	-1.42417	0.000663035
ENSG00000148400	NOTCH1	notch 1 [Source:HGNC Symbol;Acc:7881]	1.03807	3.18991e-16
ENSG00000074181	NOTCH3	notch 3 [Source:HGNC Symbol;Acc:7883]	2.4469	2.03376e-158
ENSG00000139910	NOVA1	neuro-oncological ventral antigen 1 [Source:HGNC Symbol;Acc:7886]	1.19984	9.11468e-32
ENSG00000130751	NPAS1	neuronal PAS domain protein 1 [Source:HGNC Symbol;Acc:7894]	-1.26239	0.00256287
ENSG00000151322	NPAS3	neuronal PAS domain protein 3 [Source:HGNC Symbol;Acc:19311]	1.2438	0.00985532
ENSG00000141458	NPC1	Niemann-Pick disease, type C1 [Source:HGNC Symbol;Acc:7897]	1.26498	4.88821e-53
ENSG00000242349	NPPA-AS1	NPPA antisense RNA 1 [Source:HGNC Symbol;Acc:37635]	4.29382	0.0477571
ENSG00000159899	NPR2	natriuretic peptide receptor B/guanylate cyclase B (atrionatriuretic peptide receptor B) [Source:HGNC Symbol;Acc:7944]	1.0697	8.97845e-17
ENSG00000171246	NPTX1	neuronal pentraxin I [Source:HGNC Symbol;Acc:7952]	1.81814	8.81237e-35
ENSG00000175745	NR2F1	nuclear receptor subfamily 2, group F, member 1 [Source:HGNC Symbol;Acc:7975]	1.0305	2.92193e-28
ENSG00000091129	NRCAM	neuronal cell adhesion molecule [Source:HGNC Symbol;Acc:7994]	2.0236	2.92159e-17
ENSG00000157168	NRG1	neuregulin 1 [Source:HGNC Symbol;Acc:7997]	-2.33287	1.57704e-68
ENSG00000021645	NRXN3	neurexin 3 [Source:HGNC Symbol;Acc:8010]	1.9876	0.000113165
ENSG00000225950	NTF4	neurotrophin 4 [Source:HGNC Symbol;Acc:8024]	-2.89909	2.98436e-13
ENSG00000182667	NTM	neurotrimin [Source:HGNC Symbol;Acc:17941]	2.60046	1.16379e-44
ENSG00000065320	NTN1	netrin 1 [Source:HGNC Symbol;Acc:8029]	3.57115	7.66975e-06
ENSG00000198400	NTRK1	neurotrophic tyrosine kinase, receptor, type 1 [Source:HGNC Symbol;Acc:8031]	4.01741	4.15801e-05
ENSG00000101188	NTSR1	neurotensin receptor 1 (high affinity) [Source:HGNC Symbol;Acc:8039]	3.72088	9.43482e-107
ENSG00000135114	OASL	2'-5'-oligoadenylate synthetase-like [Source:HGNC Symbol;Acc:8090]	1.3126	4.61609e-24
ENSG00000182950	ODF3L1	outer dense fiber of sperm tails 3-like 1 [Source:HGNC Symbol;Acc:28735]	1.98193	0.0249966
ENSG00000105088	OLFM2	olfactomedin 2 [Source:HGNC Symbol;Acc:17189]	1.84213	0.023396
ENSG00000185585	OLFML2A	olfactomedin-like 2A [Source:HGNC Symbol;Acc:27270]	2.08545	6.44659e-117
ENSG00000162745	OLFML2B	olfactomedin-like 2B [Source:HGNC Symbol;Acc:24558]	2.62113	9.70594e-143
ENSG00000116774	OLFML3	olfactomedin-like 3 [Source:HGNC Symbol;Acc:24956]	1.78978	9.29309e-54
ENSG00000169856	ONECUT1	one cut homeobox 1 [Source:HGNC Symbol;Acc:8138]	-1.14441	0.0073677
ENSG00000119547	ONECUT2	one cut homeobox 2 [Source:HGNC Symbol;Acc:8139]	-1.02175	0.00569309
ENSG00000178814	OPLAH	5-oxoprolinase (ATP-hydrolysing) [Source:HGNC Symbol;Acc:8149]	1.45567	0.0118743
ENSG00000125510	OPRL1	opiate receptor-like 1 [Source:HGNC Symbol;Acc:8155]	1.55167	0.00137652
ENSG00000184792	OSBP2	oxysterol binding protein 2 [Source:HGNC Symbol;Acc:8504]	1.62227	2.6515e-46
ENSG00000145623	OSMR	oncostatin M receptor [Source:HGNC Symbol;Acc:8507]	1.83101	1.63824e-94
ENSG00000143867	OSR1	odd-skipped related transciption factor 1 [Source:HGNC Symbol;Acc:8111]	1.90732	3.35425e-32
ENSG00000165899	OTOGL	otogelin-like [Source:HGNC Symbol;Acc:26901]	-2.73813	5.49136e-14
ENSG00000135124	P2RX4	purinergic receptor P2X, ligand-gated ion channel, 4 [Source:HGNC Symbol;Acc:8535]	1.00368	0.00233459
ENSG00000244165	P2RY11	purinergic receptor P2Y, G-protein coupled, 11 [Source:HGNC Symbol;Acc:8540]	-1.85779	0.023396
ENSG00000171631	P2RY6	pyrimidinergic receptor P2Y, G-protein coupled, 6 [Source:HGNC Symbol;Acc:8543]	1.20918	1.03564e-09
ENSG00000117115	PADI2	peptidyl arginine deiminase, type II [Source:HGNC Symbol;Acc:18341]	-5.13533	1.21513e-104
ENSG00000076641	PAG1	phosphoprotein associated with glycosphingolipid microdomains 1 [Source:HGNC Symbol;Acc:30043]	1.28976	6.60909e-29
ENSG00000149090	PAMR1	peptidase domain containing associated with muscle regeneration 1 [Source:HGNC Symbol;Acc:24554]	1.09079	1.2979e-31
ENSG00000182749	PAQR7	progestin and adipoQ receptor family member VII [Source:HGNC Symbol;Acc:23146]	1.09154	4.40696e-05
ENSG00000116117	PARD3B	par-3 family cell polarity regulator beta [Source:HGNC Symbol;Acc:14446]	1.13422	1.25449e-07
ENSG00000178685	PARP10	poly (ADP-ribose) polymerase family, member 10 [Source:HGNC Symbol;Acc:25895]	1.21813	1.61163e-27
ENSG00000173193	PARP14	poly (ADP-ribose) polymerase family, member 14 [Source:HGNC Symbol;Acc:29232]	1.59344	2.49731e-42
ENSG00000138496	PARP9	poly (ADP-ribose) polymerase family, member 9 [Source:HGNC Symbol;Acc:24118]	1.44864	3.60595e-35
ENSG00000229474	PATL2	protein associated with topoisomerase II homolog 2 (yeast) [Source:HGNC Symbol;Acc:33630]	1.48988	0.000146688
ENSG00000177425	PAWR	PRKC, apoptosis, WT1, regulator [Source:HGNC Symbol;Acc:8614]	-1.43159	1.13236e-16
ENSG00000168078	PBK	PDZ binding kinase [Source:HGNC Symbol;Acc:18282]	-1.0167	6.25945e-19
ENSG00000163346	PBXIP1	pre-B-cell leukemia homeobox interacting protein 1 [Source:HGNC Symbol;Acc:21199]	1.4041	8.68795e-31
ENSG00000138650	PCDH10	protocadherin 10 [Source:HGNC Symbol;Acc:13404]	-1.34237	2.29285e-29
ENSG00000118946	PCDH17	protocadherin 17 [Source:HGNC Symbol;Acc:14267]	3.44928	5.21702e-86
ENSG00000189184	PCDH18	protocadherin 18 [Source:HGNC Symbol;Acc:14268]	2.54167	3.13638e-66
ENSG00000169851	PCDH7	protocadherin 7 [Source:HGNC Symbol;Acc:8659]	1.28301	4.14054e-43
ENSG00000184226	PCDH9	protocadherin 9 [Source:HGNC Symbol;Acc:8661]	1.69508	3.54643e-89
ENSG00000120324	PCDHB10	protocadherin beta 10 [Source:HGNC Symbol;Acc:8681]	1.06607	3.58819e-06
ENSG00000197479	PCDHB11	protocadherin beta 11 [Source:HGNC Symbol;Acc:8682]	1.19112	0.00474491
ENSG00000120328	PCDHB12	protocadherin beta 12 [Source:HGNC Symbol;Acc:8683]	1.24802	1.04685e-07
ENSG00000120327	PCDHB14	protocadherin beta 14 [Source:HGNC Symbol;Acc:8685]	1.18756	2.88316e-14
ENSG00000146001	PCDHB18	protocadherin beta 18 pseudogene [Source:HGNC Symbol;Acc:14548]	1.42864	0.0312687
ENSG00000113211	PCDHB6	protocadherin beta 6 [Source:HGNC Symbol;Acc:8691]	1.32102	7.3053e-10
ENSG00000113212	PCDHB7	protocadherin beta 7 [Source:HGNC Symbol;Acc:8692]	1.11228	3.44667e-11
ENSG00000120322	PCDHB8	protocadherin beta 8 [Source:HGNC Symbol;Acc:8693]	1.54295	2.97943e-08
ENSG00000204956	PCDHGA1	protocadherin gamma subfamily A, 1 [Source:HGNC Symbol;Acc:8696]	1.5733	1.92667e-18
ENSG00000132635	PCED1A	PC-esterase domain containing 1A [Source:HGNC Symbol;Acc:16212]	1.80795	2.98174e-38
ENSG00000179715	PCED1B	PC-esterase domain containing 1B [Source:HGNC Symbol;Acc:28255]	-1.78631	4.80155e-22
ENSG00000106333	PCOLCE	procollagen C-endopeptidase enhancer [Source:HGNC Symbol;Acc:8738]	2.18059	1.53498e-170
ENSG00000115257	PCSK4	proprotein convertase subtilisin/kexin type 4 [Source:HGNC Symbol;Acc:8746]	1.71552	3.41028e-05
ENSG00000102230	PCYT1B	phosphate cytidylyltransferase 1, choline, beta [Source:HGNC Symbol;Acc:8755]	1.03538	5.1778e-06
ENSG00000128655	PDE11A	phosphodiesterase 11A [Source:HGNC Symbol;Acc:8773]	-1.15118	0.0243033
ENSG00000113448	PDE4D	phosphodiesterase 4D, cAMP-specific [Source:HGNC Symbol;Acc:8783]	1.04619	1.22925e-07
ENSG00000134853	PDGFRA	platelet-derived growth factor receptor, alpha polypeptide [Source:HGNC Symbol;Acc:8803]	3.65351	8.90566e-94
ENSG00000113721	PDGFRB	platelet-derived growth factor receptor, beta polypeptide [Source:HGNC Symbol;Acc:8804]	1.81913	6.58946e-94
ENSG00000187800	PEAR1	platelet endothelial aggregation receptor 1 [Source:HGNC Symbol;Acc:33631]	-1.48868	0.0360366
ENSG00000197329	PELI1	pellino E3 ubiquitin protein ligase 1 [Source:HGNC Symbol;Acc:8827]	1.36368	1.80284e-05
ENSG00000067057	PFKP	phosphofructokinase, platelet [Source:HGNC Symbol;Acc:8878]	-1.09913	8.9312e-45
ENSG00000165434	PGM2L1	phosphoglucomutase 2-like 1 [Source:HGNC Symbol;Acc:20898]	1.10632	1.38841e-15
ENSG00000102174	PHEX	phosphate regulating endopeptidase homolog, X-linked [Source:HGNC Symbol;Acc:8918]	2.23055	8.0934e-39
ENSG00000168490	PHYHIP	phytanoyl-CoA 2-hydroxylase interacting protein [Source:HGNC Symbol;Acc:16865]	-2.33988	3.94644e-09
ENSG00000139200	PIANP	PILR alpha associated neural protein [Source:HGNC Symbol;Acc:25338]	1.63507	2.20166e-08
ENSG00000100151	PICK1	protein interacting with PRKCA 1 [Source:HGNC Symbol;Acc:9394]	-1.19315	6.8258e-07
ENSG00000173947	PIFO	primary cilia formation [Source:HGNC Symbol;Acc:27009]	1.6153	0.000401952
ENSG00000100100	PIK3IP1	phosphoinositide-3-kinase interacting protein 1 [Source:HGNC Symbol;Acc:24942]	1.17842	0.00860452
ENSG00000117461	PIK3R3	phosphoinositide-3-kinase, regulatory subunit 3 (gamma) [Source:HGNC Symbol;Acc:8981]	1.2331	2.3225e-29
ENSG00000137193	PIM1	pim-1 oncogene [Source:HGNC Symbol;Acc:8986]	-1.29098	1.04448e-11
ENSG00000091622	PITPNM3	PITPNM family member 3 [Source:HGNC Symbol;Acc:21043]	-1.94396	9.57683e-31
ENSG00000135549	PKIB	protein kinase (cAMP-dependent, catalytic) inhibitor beta [Source:HGNC Symbol;Acc:9018]	1.24165	2.68009e-42
ENSG00000168734	PKIG	protein kinase (cAMP-dependent, catalytic) inhibitor gamma [Source:HGNC Symbol;Acc:9019]	1.08078	0.00108646
ENSG00000165495	PKNOX2	PBX/knotted 1 homeobox 2 [Source:HGNC Symbol;Acc:16714]	1.44057	1.13094e-07
ENSG00000184381	PLA2G6	phospholipase A2, group VI (cytosolic, calcium-independent) [Source:HGNC Symbol;Acc:9039]	1.42067	8.35807e-11
ENSG00000153246	PLA2R1	phospholipase A2 receptor 1, 180kDa [Source:HGNC Symbol;Acc:9042]	2.84484	0.000302774
ENSG00000189129	PLAC9	placenta-specific 9 [Source:HGNC Symbol;Acc:19255]	2.79507	4.01653e-13
ENSG00000181690	PLAG1	pleiomorphic adenoma gene 1 [Source:HGNC Symbol;Acc:9045]	1.15096	3.56972e-17
ENSG00000182621	PLCB1	phospholipase C, beta 1 (phosphoinositide-specific) [Source:HGNC Symbol;Acc:15917]	1.64498	6.20361e-17
ENSG00000115556	PLCD4	phospholipase C, delta 4 [Source:HGNC Symbol;Acc:9062]	1.7303	3.32126e-31
ENSG00000115896	PLCL1	phospholipase C-like 1 [Source:HGNC Symbol;Acc:9063]	2.43715	0.00634721
ENSG00000180287	PLD5	phospholipase D family, member 5 [Source:HGNC Symbol;Acc:26879]	2.71727	1.84825e-08
ENSG00000105559	PLEKHA4	pleckstrin homology domain containing, family A (phosphoinositide binding specific) member 4 [Source:HGNC Symbol;Acc:14339]	1.59201	2.598e-29
ENSG00000126822	PLEKHG3	pleckstrin homology domain containing, family G (with RhoGef domain) member 3 [Source:HGNC Symbol;Acc:20364]	-2.09893	1.5586e-13
ENSG00000153404	PLEKHG4B	pleckstrin homology domain containing, family G (with RhoGef domain) member 4B [Source:HGNC Symbol;Acc:29399]	-4.60998	1.87447e-104
ENSG00000171680	PLEKHG5	pleckstrin homology domain containing, family G (with RhoGef domain) member 5 [Source:HGNC Symbol;Acc:29105]	1.12275	8.84204e-38
ENSG00000187583	PLEKHN1	pleckstrin homology domain containing, family N member 1 [Source:HGNC Symbol;Acc:25284]	-1.67306	8.6207e-21
ENSG00000148735	PLEKHS1	pleckstrin homology domain containing, family S member 1 [Source:HGNC Symbol;Acc:26285]	5.25659	0.000656077
ENSG00000166851	PLK1	polo-like kinase 1 [Source:HGNC Symbol;Acc:9077]	-1.15457	1.39724e-46
ENSG00000145632	PLK2	polo-like kinase 2 [Source:HGNC Symbol;Acc:19699]	-1.2999	5.85061e-35
ENSG00000123560	PLP1	proteolipid protein 1 [Source:HGNC Symbol;Acc:9086]	4.78614	0.0078551
ENSG00000120756	PLS1	plastin 1 [Source:HGNC Symbol;Acc:9090]	-1.09022	0.0150315
ENSG00000114698	PLSCR4	phospholipid scramblase 4 [Source:HGNC Symbol;Acc:16497]	1.51504	7.72278e-13
ENSG00000100979	PLTP	phospholipid transfer protein [Source:HGNC Symbol;Acc:9093]	1.2313	1.95908e-58
ENSG00000161381	PLXDC1	plexin domain containing 1 [Source:HGNC Symbol;Acc:20945]	1.5038	2.31446e-05
ENSG00000114554	PLXNA1	plexin A1 [Source:HGNC Symbol;Acc:9099]	1.24761	8.61659e-57
ENSG00000164050	PLXNB1	plexin B1 [Source:HGNC Symbol;Acc:9103]	1.43146	1.12775e-06
ENSG00000004399	PLXND1	plexin D1 [Source:HGNC Symbol;Acc:9107]	1.40695	7.28146e-43
ENSG00000141682	PMAIP1	phorbol-12-myristate-13-acetate-induced protein 1 [Source:HGNC Symbol;Acc:9108]	1.57486	5.03757e-31
ENSG00000124225	PMEPA1	prostate transmembrane protein, androgen induced 1 [Source:HGNC Symbol;Acc:14107]	-2.29068	1.48365e-139
ENSG00000140464	PML	promyelocytic leukemia [Source:HGNC Symbol;Acc:9113]	1.71345	6.10585e-105
ENSG00000240694	PNMA2	paraneoplastic Ma antigen 2 [Source:HGNC Symbol;Acc:9159]	1.35715	0.00025015
ENSG00000130653	PNPLA7	patatin-like phospholipase domain containing 7 [Source:HGNC Symbol;Acc:24768]	1.26199	2.84831e-07
ENSG00000146278	PNRC1	proline-rich nuclear receptor coactivator 1 [Source:HGNC Symbol;Acc:17278]	1.56979	4.05844e-38
ENSG00000132000	PODNL1	podocan-like 1 [Source:HGNC Symbol;Acc:26275]	2.40012	4.54856e-16
ENSG00000128567	PODXL	podocalyxin-like [Source:HGNC Symbol;Acc:9171]	-2.73119	1.12447e-85
ENSG00000128262	POM121L9P	POM121 transmembrane nucleoporin-like 9, pseudogene [Source:HGNC Symbol;Acc:30080]	1.25245	0.000380739
ENSG00000133110	POSTN	periostin, osteoblast specific factor [Source:HGNC Symbol;Acc:16953]	2.09031	3.29661e-11
ENSG00000028277	POU2F2	POU class 2 homeobox 2 [Source:HGNC Symbol;Acc:9213]	2.37152	8.17336e-141
ENSG00000162407	PPAP2B	phosphatidic acid phosphatase type 2B [Source:HGNC Symbol;Acc:9229]	1.0397	2.05946e-22
ENSG00000203805	PPAPDC1A	phosphatidic acid phosphatase type 2 domain containing 1A [Source:HGNC Symbol;Acc:23531]	-2.77107	1.67232e-77
ENSG00000139220	PPFIA2	protein tyrosine phosphatase, receptor type, f polypeptide (PTPRF), interacting protein (liprin), alpha 2 [Source:HGNC Symbol;Acc:9246]	1.42658	0.00075369
ENSG00000118898	PPL	periplakin [Source:HGNC Symbol;Acc:9273]	5.22373	5.47147e-39
ENSG00000163590	PPM1L	protein phosphatase, Mg2+/Mn2+ dependent, 1L [Source:HGNC Symbol;Acc:16381]	1.17424	5.63022e-06
ENSG00000213889	PPM1N	protein phosphatase, Mg2+/Mn2+ dependent, 1N (putative) [Source:HGNC Symbol;Acc:26845]	1.37036	0.00148594
ENSG00000196422	PPP1R26	protein phosphatase 1, regulatory subunit 26 [Source:HGNC Symbol;Acc:29089]	-1.00175	1.95923e-09
ENSG00000173281	PPP1R3B	protein phosphatase 1, regulatory subunit 3B [Source:HGNC Symbol;Acc:14942]	1.74941	2.45602e-29
ENSG00000119938	PPP1R3C	protein phosphatase 1, regulatory subunit 3C [Source:HGNC Symbol;Acc:9293]	1.11424	1.26861e-12
ENSG00000156475	PPP2R2B	protein phosphatase 2, regulatory subunit B, beta [Source:HGNC Symbol;Acc:9305]	-1.91693	3.69723e-14
ENSG00000138814	PPP3CA	protein phosphatase 3, catalytic subunit, alpha isozyme [Source:HGNC Symbol;Acc:9314]	1.01447	1.64596e-33
ENSG00000119698	PPP4R4	protein phosphatase 4, regulatory subunit 4 [Source:HGNC Symbol;Acc:23788]	1.34653	1.69886e-06
ENSG00000130711	PRDM12	PR domain containing 12 [Source:HGNC Symbol;Acc:13997]	-4.67538	3.70041e-14
ENSG00000106617	PRKAG2	protein kinase, AMP-activated, gamma 2 non-catalytic subunit [Source:HGNC Symbol;Acc:9386]	-1.32654	2.38184e-41
ENSG00000113494	PRLR	prolactin receptor [Source:HGNC Symbol;Acc:9446]	2.87658	1.39128e-62
ENSG00000184500	PROS1	protein S (alpha) [Source:HGNC Symbol;Acc:9456]	1.31211	5.99936e-21
ENSG00000117707	PROX1	prospero homeobox 1 [Source:HGNC Symbol;Acc:9459]	1.24603	0.00256287
ENSG00000229937	PRPS1L1	phosphoribosyl pyrophosphate synthetase 1-like 1 [Source:HGNC Symbol;Acc:9463]	-1.54909	0.0249375
ENSG00000246334	PRR7-AS1	PRR7 antisense RNA 1 [Source:HGNC Symbol;Acc:27961]	-1.05551	0.0145805
ENSG00000204314	PRRT1	proline-rich transmembrane protein 1 [Source:HGNC Symbol;Acc:13943]	2.03966	2.26106e-09
ENSG00000146250	PRSS35	protease, serine, 35 [Source:HGNC Symbol;Acc:21387]	2.36594	1.2503e-21
ENSG00000243137	PSG4	pregnancy specific beta-1-glycoprotein 4 [Source:HGNC Symbol;Acc:9521]	-3.84891	4.29053e-10
ENSG00000204941	PSG5	pregnancy specific beta-1-glycoprotein 5 [Source:HGNC Symbol;Acc:9522]	-2.91807	0.000178219
ENSG00000240065	PSMB9	proteasome (prosome, macropain) subunit, beta type, 9 [Source:HGNC Symbol;Acc:9546]	1.70703	1.4912e-37
ENSG00000117425	PTCH2	patched 2 [Source:HGNC Symbol;Acc:9586]	2.39759	4.38077e-06
ENSG00000244694	PTCHD4	patched domain containing 4 [Source:HGNC Symbol;Acc:21345]	1.04447	2.77693e-20
ENSG00000107317	PTGDS	prostaglandin D2 synthase 21kDa (brain) [Source:HGNC Symbol;Acc:9592]	7.00724	2.20968e-13
ENSG00000125384	PTGER2	prostaglandin E receptor 2 (subtype EP2), 53kDa [Source:HGNC Symbol;Acc:9594]	-1.15124	3.3671e-13
ENSG00000171522	PTGER4	prostaglandin E receptor 4 (subtype EP4) [Source:HGNC Symbol;Acc:9596]	2.6114	1.68614e-50
ENSG00000163629	PTPN13	protein tyrosine phosphatase, non-receptor type 13 (APO-1/CD95 (Fas)-associated phosphatase) [Source:HGNC Symbol;Acc:9646]	1.28839	6.72498e-47
ENSG00000132670	PTPRA	protein tyrosine phosphatase, receptor type, A [Source:HGNC Symbol;Acc:9664]	1.6527	2.85953e-62
ENSG00000127329	PTPRB	protein tyrosine phosphatase, receptor type, B [Source:HGNC Symbol;Acc:9665]	-2.28305	7.5799e-06
ENSG00000149177	PTPRJ	protein tyrosine phosphatase, receptor type, J [Source:HGNC Symbol;Acc:9673]	-2.99972	1.55895e-80
ENSG00000153233	PTPRR	protein tyrosine phosphatase, receptor type, R [Source:HGNC Symbol;Acc:9680]	-1.9308	5.27799e-18
ENSG00000060656	PTPRU	protein tyrosine phosphatase, receptor type, U [Source:HGNC Symbol;Acc:9683]	1.83413	1.85222e-118
ENSG00000106278	PTPRZ1	protein tyrosine phosphatase, receptor-type, Z polypeptide 1 [Source:HGNC Symbol;Acc:9685]	1.86635	0.000104902
ENSG00000172733	PURG	purine-rich element binding protein G [Source:HGNC Symbol;Acc:17930]	1.22785	6.13176e-05
ENSG00000147485	PXDNL	peroxidasin homolog (Drosophila)-like [Source:HGNC Symbol;Acc:26359]	1.20666	3.74513e-10
ENSG00000100994	PYGB	phosphorylase, glycogen; brain [Source:HGNC Symbol;Acc:9723]	1.20985	5.52205e-53
ENSG00000119943	PYROXD2	pyridine nucleotide-disulphide oxidoreductase domain 2 [Source:HGNC Symbol;Acc:23517]	1.18734	3.47137e-17
ENSG00000103485	QPRT	quinolinate phosphoribosyltransferase [Source:HGNC Symbol;Acc:9755]	2.06789	3.95141e-54
ENSG00000156675	RAB11FIP1	RAB11 family interacting protein 1 (class I) [Source:HGNC Symbol;Acc:30265]	-1.5101	8.29067e-06
ENSG00000124839	RAB17	RAB17, member RAS oncogene family [Source:HGNC Symbol;Acc:16523]	1.96327	5.19112e-06
ENSG00000139832	RAB20	RAB20, member RAS oncogene family [Source:HGNC Symbol;Acc:18260]	-1.21934	7.26961e-09
ENSG00000167964	RAB26	RAB26, member RAS oncogene family [Source:HGNC Symbol;Acc:14259]	1.23937	0.00468473
ENSG00000127328	RAB3IP	RAB3A interacting protein [Source:HGNC Symbol;Acc:16508]	1.34428	2.26805e-12
ENSG00000164188	RANBP3L	RAN binding protein 3-like [Source:HGNC Symbol;Acc:26353]	4.05269	2.57582e-146
ENSG00000100401	RANGAP1	Ran GTPase activating protein 1 [Source:HGNC Symbol;Acc:9854]	-1.22068	3.57441e-58
ENSG00000079337	RAPGEF3	Rap guanine nucleotide exchange factor (GEF) 3 [Source:HGNC Symbol;Acc:16629]	1.05306	9.75956e-05
ENSG00000077092	RARB	retinoic acid receptor, beta [Source:HGNC Symbol;Acc:9865]	-2.16989	1.6637e-65
ENSG00000133321	RARRES3	retinoic acid receptor responder (tazarotene induced) 3 [Source:HGNC Symbol;Acc:9869]	2.82818	1.61508e-20
ENSG00000100302	RASD2	RASD family, member 2 [Source:HGNC Symbol;Acc:18229]	-2.95624	2.05186e-89
ENSG00000165105	RASEF	RAS and EF-hand domain containing [Source:HGNC Symbol;Acc:26464]	1.22068	0.0155662
ENSG00000100276	RASL10A	RAS-like, family 10, member A [Source:HGNC Symbol;Acc:16954]	2.21171	0.00659715
ENSG00000122035	RASL11A	RAS-like, family 11, member A [Source:HGNC Symbol;Acc:23802]	-1.25512	0.038938
ENSG00000068028	RASSF1	Ras association (RalGDS/AF-6) domain family member 1 [Source:HGNC Symbol;Acc:9882]	-1.03702	3.14977e-17
ENSG00000112183	RBM24	RNA binding motif protein 24 [Source:HGNC Symbol;Acc:21539]	-6.92314	1.55438e-12
ENSG00000184898	RBM43	RNA binding motif protein 43 [Source:HGNC Symbol;Acc:24790]	1.16241	2.08549e-16
ENSG00000139194	RBP5	retinol binding protein 5, cellular [Source:HGNC Symbol;Acc:15847]	1.02999	0.00590303
ENSG00000237086	RBPJP2	RBPJ pseudogene 2 [Source:HGNC Symbol;Acc:5726]	1.59585	0.0464498
ENSG00000232239	RBPJP5	RBPJ pseudogene 5 [Source:HGNC Symbol;Acc:37485]	1.18683	5.1393e-07
ENSG00000068615	REEP1	receptor accessory protein 1 [Source:HGNC Symbol;Acc:25786]	1.53333	0.0249375
ENSG00000115255	REEP6	receptor accessory protein 6 [Source:HGNC Symbol;Acc:30078]	1.56047	1.47113e-15
ENSG00000104856	RELB	v-rel avian reticuloendotheliosis viral oncogene homolog B [Source:HGNC Symbol;Acc:9956]	1.01436	1.74943e-09
ENSG00000054967	RELT	RELT tumor necrosis factor receptor [Source:HGNC Symbol;Acc:13764]	-1.10469	3.14728e-06
ENSG00000162944	RFTN2	raftlin family member 2 [Source:HGNC Symbol;Acc:26402]	1.73521	4.16377e-24
ENSG00000143344	RGL1	ral guanine nucleotide dissociation stimulator-like 1 [Source:HGNC Symbol;Acc:30281]	1.02727	1.1478e-20
ENSG00000143333	RGS16	regulator of G-protein signaling 16 [Source:HGNC Symbol;Acc:9997]	3.04141	0.0221297
ENSG00000091844	RGS17	regulator of G-protein signaling 17 [Source:HGNC Symbol;Acc:14088]	1.6873	6.08093e-52
ENSG00000116741	RGS2	regulator of G-protein signaling 2, 24kDa [Source:HGNC Symbol;Acc:9998]	2.29167	5.95129e-47
ENSG00000007384	RHBDF1	rhomboid 5 homolog 1 (Drosophila) [Source:HGNC Symbol;Acc:20561]	1.5091	1.88119e-40
ENSG00000103269	RHBDL1	rhomboid, veinlet-like 1 (Drosophila) [Source:HGNC Symbol;Acc:10007]	1.89778	6.89106e-05
ENSG00000141314	RHBDL3	rhomboid, veinlet-like 3 (Drosophila) [Source:HGNC Symbol;Acc:16502]	-1.02324	0.00889101
ENSG00000143878	RHOB	ras homolog family member B [Source:HGNC Symbol;Acc:668]	-1.60448	1.21152e-67
ENSG00000126785	RHOJ	ras homolog family member J [Source:HGNC Symbol;Acc:688]	1.15261	0.0331902
ENSG00000104140	RHOV	ras homolog family member V [Source:HGNC Symbol;Acc:18313]	4.59425	5.43136e-08
ENSG00000158106	RHPN1	rhophilin, Rho GTPase binding protein 1 [Source:HGNC Symbol;Acc:19973]	1.20857	0.0134285
ENSG00000196622	RIMBP3	RIMS binding protein 3 [Source:HGNC Symbol;Acc:29344]	1.04838	0.0267967
ENSG00000159753	RLTPR	RGD motif, leucine rich repeats, tropomodulin domain and proline-rich containing [Source:HGNC Symbol;Acc:27089]	-3.32787	7.13173e-36
ENSG00000128482	RNF112	ring finger protein 112 [Source:HGNC Symbol;Acc:12968]	1.75655	1.60192e-56
ENSG00000151692	RNF144A	ring finger protein 144A [Source:HGNC Symbol;Acc:20457]	1.19538	1.48394e-31
ENSG00000137393	RNF144B	ring finger protein 144B [Source:HGNC Symbol;Acc:21578]	2.02808	4.51152e-08
ENSG00000145428	RNF175	ring finger protein 175 [Source:HGNC Symbol;Acc:27735]	1.93618	1.68368e-14
ENSG00000184719	RNLS	renalase, FAD-dependent amine oxidase [Source:HGNC Symbol;Acc:25641]	2.49063	0.000153262
ENSG00000206820	RNU1-138P	RNA, U1 small nuclear 138, pseudogene [Source:HGNC Symbol;Acc:48480]	-2.19515	0.0258683
ENSG00000154134	ROBO3	roundabout, axon guidance receptor, homolog 3 (Drosophila) [Source:HGNC Symbol;Acc:13433]	1.11867	1.37607e-09
ENSG00000154133	ROBO4	roundabout, axon guidance receptor, homolog 4 (Drosophila) [Source:HGNC Symbol;Acc:17985]	5.15254	0.00123267
ENSG00000149489	ROM1	retinal outer segment membrane protein 1 [Source:HGNC Symbol;Acc:10254]	1.48811	2.91246e-08
ENSG00000145491	ROPN1L	rhophilin associated tail protein 1-like [Source:HGNC Symbol;Acc:24060]	1.55343	0.000850989
ENSG00000198963	RORB	RAR-related orphan receptor B [Source:HGNC Symbol;Acc:10259]	2.08115	0.000686936
ENSG00000104237	RP1	retinitis pigmentosa 1 (autosomal dominant) [Source:HGNC Symbol;Acc:10263]	2.42006	3.75629e-10
ENSG00000224594	RPL29P19	ribosomal protein L29 pseudogene 19 [Source:HGNC Symbol;Acc:35508]	-1.07043	0.0368879
ENSG00000117676	RPS6KA1	ribosomal protein S6 kinase, 90kDa, polypeptide 1 [Source:HGNC Symbol;Acc:10430]	-1.11877	3.10415e-07
ENSG00000198208	RPS6KL1	ribosomal protein S6 kinase-like 1 [Source:HGNC Symbol;Acc:20222]	-5.16042	0.00123267
ENSG00000166592	RRAD	Ras-related associated with diabetes [Source:HGNC Symbol;Acc:10446]	-1.1937	1.81935e-14
ENSG00000133818	RRAS2	related RAS viral (r-ras) oncogene homolog 2 [Source:HGNC Symbol;Acc:17271]	-1.16761	1.51287e-28
ENSG00000236484	RRM2P2	ribonucleotide reductase M2 polypeptide pseudogene 2 [Source:HGNC Symbol;Acc:10454]	-1.12684	8.91358e-08
ENSG00000172426	RSPH9	radial spoke head 9 homolog (Chlamydomonas) [Source:HGNC Symbol;Acc:21057]	1.16241	0.00110728
ENSG00000146374	RSPO3	R-spondin 3 [Source:HGNC Symbol;Acc:20866]	4.22341	5.902e-14
ENSG00000139970	RTN1	reticulon 1 [Source:HGNC Symbol;Acc:10467]	1.38587	1.12029e-17
ENSG00000125744	RTN2	reticulon 2 [Source:HGNC Symbol;Acc:10468]	1.42332	0.010385
ENSG00000186907	RTN4RL2	reticulon 4 receptor-like 2 [Source:HGNC Symbol;Acc:23053]	1.24985	0.0210137
ENSG00000196154	S100A4	S100 calcium binding protein A4 [Source:HGNC Symbol;Acc:10494]	2.04222	2.40919e-26
ENSG00000196420	S100A5	S100 calcium binding protein A5 [Source:HGNC Symbol;Acc:10495]	2.17995	0.0258683
ENSG00000170989	S1PR1	sphingosine-1-phosphate receptor 1 [Source:HGNC Symbol;Acc:3165]	5.61077	5.27696e-05
ENSG00000187634	SAMD11	sterile alpha motif domain containing 11 [Source:HGNC Symbol;Acc:28706]	-3.01349	3.46508e-83
ENSG00000164483	SAMD3	sterile alpha motif domain containing 3 [Source:HGNC Symbol;Acc:21574]	1.35382	0.01273
ENSG00000177409	SAMD9L	sterile alpha motif domain containing 9-like [Source:HGNC Symbol;Acc:1349]	1.26404	2.3963e-33
ENSG00000186193	SAPCD2	suppressor APC domain containing 2 [Source:HGNC Symbol;Acc:28055]	-1.14082	4.82549e-23
ENSG00000123453	SARDH	sarcosine dehydrogenase [Source:HGNC Symbol;Acc:10536]	-1.12962	1.13291e-07
ENSG00000109929	SC5D	sterol-C5-desaturase [Source:HGNC Symbol;Acc:10547]	1.3643	3.05985e-14
ENSG00000074660	SCARF1	scavenger receptor class F, member 1 [Source:HGNC Symbol;Acc:16820]	2.34686	0.00256988
ENSG00000099194	SCD	stearoyl-CoA desaturase (delta-9-desaturase) [Source:HGNC Symbol;Acc:10571]	3.04928	0
ENSG00000226549	SCDP1	stearoyl-CoA desaturase (delta-9-desaturase) pseudogene 1 [Source:HGNC Symbol;Acc:10572]	3.22337	4.56254e-210
ENSG00000171951	SCG2	secretogranin II [Source:HGNC Symbol;Acc:10575]	4.04921	6.0538e-38
ENSG00000105711	SCN1B	sodium channel, voltage-gated, type I, beta subunit [Source:HGNC Symbol;Acc:10586]	1.05881	3.33877e-05
ENSG00000141574	SECTM1	secreted and transmembrane 1 [Source:HGNC Symbol;Acc:10707]	3.99742	2.52312e-71
ENSG00000091490	SEL1L3	sel-1 suppressor of lin-12-like 3 (C. elegans) [Source:HGNC Symbol;Acc:29108]	1.54525	9.05403e-23
ENSG00000010319	SEMA3G	sema domain, immunoglobulin domain (Ig), short basic domain, secreted, (semaphorin) 3G [Source:HGNC Symbol;Acc:30400]	3.56705	0.00138909
ENSG00000112902	SEMA5A	sema domain, seven thrombospondin repeats (type 1 and type 1-like), transmembrane domain (TM) and short cytoplasmic domain, (semaphorin) 5A [Source:HGNC Symbol;Acc:10736]	1.25264	1.37673e-20
ENSG00000167680	SEMA6B	sema domain, transmembrane domain (TM), and cytoplasmic domain, (semaphorin) 6B [Source:HGNC Symbol;Acc:10739]	2.57793	1.4845e-39
ENSG00000137872	SEMA6D	sema domain, transmembrane domain (TM), and cytoplasmic domain, (semaphorin) 6D [Source:HGNC Symbol;Acc:16770]	2.4704	0.000985065
ENSG00000125354	SEPT6	septin 6 [Source:HGNC Symbol;Acc:15848]	4.52659	8.11543e-23
ENSG00000120555	SEPT7P9	septin 7 pseudogene 9 [Source:HGNC Symbol;Acc:30810]	1.40856	0.00567567
ENSG00000132386	SERPINF1	serpin peptidase inhibitor, clade F (alpha-2 antiplasmin, pigment epithelium derived factor), member 1 [Source:HGNC Symbol;Acc:8824]	2.76549	3.968e-54
ENSG00000163536	SERPINI1	serpin peptidase inhibitor, clade I (neuroserpin), member 1 [Source:HGNC Symbol;Acc:8943]	1.10117	3.13249e-06
ENSG00000198879	SFMBT2	Scm-like with four mbt domains 2 [Source:HGNC Symbol;Acc:20256]	2.11195	1.97114e-14
ENSG00000145423	SFRP2	secreted frizzled-related protein 2 [Source:HGNC Symbol;Acc:10777]	2.04045	4.30002e-20
ENSG00000170624	SGCD	sarcoglycan, delta (35kDa dystrophin-associated glycoprotein) [Source:HGNC Symbol;Acc:10807]	1.23911	1.74301e-10
ENSG00000118473	SGIP1	SH3-domain GRB2-like (endophilin) interacting protein 1 [Source:HGNC Symbol;Acc:25412]	1.63909	2.60732e-15
ENSG00000095370	SH2D3C	SH2 domain containing 3C [Source:HGNC Symbol;Acc:16884]	4.91891	0.00423889
ENSG00000152292	SH2D6	SH2 domain containing 6 [Source:HGNC Symbol;Acc:30439]	2.77801	0.00563406
ENSG00000174705	SH3PXD2B	SH3 and PX domains 2B [Source:HGNC Symbol;Acc:29242]	1.94034	1.03296e-91
ENSG00000169247	SH3TC2	SH3 domain and tetratricopeptide repeats 2 [Source:HGNC Symbol;Acc:29427]	1.22651	1.44441e-08
ENSG00000161681	SHANK1	SH3 and multiple ankyrin repeat domains 1 [Source:HGNC Symbol;Acc:15474]	1.26831	1.6008e-13
ENSG00000129946	SHC2	SHC (Src homology 2 domain containing) transforming protein 2 [Source:HGNC Symbol;Acc:29869]	2.01539	5.26889e-06
ENSG00000148082	SHC3	SHC (Src homology 2 domain containing) transforming protein 3 [Source:HGNC Symbol;Acc:18181]	1.32048	4.16302e-21
ENSG00000178343	SHISA3	shisa family member 3 [Source:HGNC Symbol;Acc:25159]	-1.06464	0.0267967
ENSG00000146950	SHROOM2	shroom family member 2 [Source:HGNC Symbol;Acc:630]	1.0313	2.62718e-31
ENSG00000110013	SIAE	sialic acid acetylesterase [Source:HGNC Symbol;Acc:18187]	1.066	7.48199e-05
ENSG00000142178	SIK1	salt-inducible kinase 1 [Source:HGNC Symbol;Acc:11142]	1.31357	9.60859e-12
ENSG00000154839	SKA1	spindle and kinetochore associated complex subunit 1 [Source:HGNC Symbol;Acc:28109]	-1.16217	3.1072e-16
ENSG00000165480	SKA3	spindle and kinetochore associated complex subunit 3 [Source:HGNC Symbol;Acc:20262]	-1.01866	2.65085e-11
ENSG00000110446	SLC15A3	solute carrier family 15 (oligopeptide transporter), member 3 [Source:HGNC Symbol;Acc:18068]	1.1579	0.000403459
ENSG00000152779	SLC16A12	solute carrier family 16, member 12 [Source:HGNC Symbol;Acc:23094]	-2.50085	0.0252604
ENSG00000163053	SLC16A14	solute carrier family 16, member 14 [Source:HGNC Symbol;Acc:26417]	-2.16911	2.69042e-14
ENSG00000170190	SLC16A5	solute carrier family 16 (monocarboxylate transporter), member 5 [Source:HGNC Symbol;Acc:10926]	-2.55954	1.48083e-05
ENSG00000146409	SLC18B1	solute carrier family 18, subfamily B, member 1 [Source:HGNC Symbol;Acc:21573]	1.05966	4.37656e-15
ENSG00000110436	SLC1A2	solute carrier family 1 (glial high affinity glutamate transporter), member 2 [Source:HGNC Symbol;Acc:10940]	1.94815	0.000422042
ENSG00000079215	SLC1A3	solute carrier family 1 (glial high affinity glutamate transporter), member 3 [Source:HGNC Symbol;Acc:10941]	1.86192	4.44715e-26
ENSG00000092096	SLC22A17	solute carrier family 22, member 17 [Source:HGNC Symbol;Acc:23095]	1.17615	5.89391e-09
ENSG00000153291	SLC25A27	solute carrier family 25, member 27 [Source:HGNC Symbol;Acc:21065]	1.11483	0.015389
ENSG00000181045	SLC26A11	solute carrier family 26 (anion exchanger), member 11 [Source:HGNC Symbol;Acc:14471]	1.00853	9.54342e-08
ENSG00000091137	SLC26A4	solute carrier family 26 (anion exchanger), member 4 [Source:HGNC Symbol;Acc:8818]	-1.65667	5.99105e-11
ENSG00000174502	SLC26A9	solute carrier family 26 (anion exchanger), member 9 [Source:HGNC Symbol;Acc:14469]	1.59603	0.0464498
ENSG00000130304	SLC27A1	solute carrier family 27 (fatty acid transporter), member 1 [Source:HGNC Symbol;Acc:10995]	1.08923	1.69193e-09
ENSG00000174669	SLC29A2	solute carrier family 29 (equilibrative nucleoside transporter), member 2 [Source:HGNC Symbol;Acc:11004]	1.23231	2.24779e-09
ENSG00000146411	SLC2A12	solute carrier family 2 (facilitated glucose transporter), member 12 [Source:HGNC Symbol;Acc:18067]	1.26624	0.000908671
ENSG00000173262	SLC2A14	solute carrier family 2 (facilitated glucose transporter), member 14 [Source:HGNC Symbol;Acc:18301]	2.1287	3.02882e-19
ENSG00000059804	SLC2A3	solute carrier family 2 (facilitated glucose transporter), member 3 [Source:HGNC Symbol;Acc:11007]	2.12083	1.72893e-109
ENSG00000142583	SLC2A5	solute carrier family 2 (facilitated glucose/fructose transporter), member 5 [Source:HGNC Symbol;Acc:11010]	-2.70194	0.00937188
ENSG00000160326	SLC2A6	solute carrier family 2 (facilitated glucose transporter), member 6 [Source:HGNC Symbol;Acc:11011]	1.32557	1.34371e-09
ENSG00000136856	SLC2A8	solute carrier family 2 (facilitated glucose transporter), member 8 [Source:HGNC Symbol;Acc:13812]	-1.33023	5.73383e-15
ENSG00000136867	SLC31A2	solute carrier family 31 (copper transporter), member 2 [Source:HGNC Symbol;Acc:11017]	2.01239	9.22559e-07
ENSG00000100036	SLC35E4	solute carrier family 35, member E4 [Source:HGNC Symbol;Acc:17058]	1.18428	2.81584e-34
ENSG00000151812	SLC35F4	solute carrier family 35, member F4 [Source:HGNC Symbol;Acc:19845]	2.98327	7.93649e-41
ENSG00000134955	SLC37A2	solute carrier family 37 (glucose-6-phosphate transporter), member 2 [Source:HGNC Symbol;Acc:20644]	-1.64823	1.01222e-25
ENSG00000139209	SLC38A4	solute carrier family 38, member 4 [Source:HGNC Symbol;Acc:14679]	1.39824	5.80495e-15
ENSG00000138449	SLC40A1	solute carrier family 40 (iron-regulated transporter), member 1 [Source:HGNC Symbol;Acc:10909]	2.90876	0.037763
ENSG00000167703	SLC43A2	solute carrier family 43 (amino acid system L transporter), member 2 [Source:HGNC Symbol;Acc:23087]	1.59141	3.01533e-09
ENSG00000070214	SLC44A1	solute carrier family 44 (choline transporter), member 1 [Source:HGNC Symbol;Acc:18798]	1.15078	2.32793e-48
ENSG00000143036	SLC44A3	solute carrier family 44, member 3 [Source:HGNC Symbol;Acc:28689]	1.41509	0.000145549
ENSG00000162426	SLC45A1	solute carrier family 45, member 1 [Source:HGNC Symbol;Acc:17939]	1.12782	0.0208756
ENSG00000114923	SLC4A3	solute carrier family 4 (anion exchanger), member 3 [Source:HGNC Symbol;Acc:11029]	2.04101	1.6902e-39
ENSG00000148942	SLC5A12	solute carrier family 5 (sodium/monocarboxylate cotransporter), member 12 [Source:HGNC Symbol;Acc:28750]	4.29385	0.0477571
ENSG00000117834	SLC5A9	solute carrier family 5 (sodium/sugar cotransporter), member 9 [Source:HGNC Symbol;Acc:22146]	2.61883	5.47624e-06
ENSG00000072041	SLC6A15	solute carrier family 6 (neutral amino acid transporter), member 15 [Source:HGNC Symbol;Acc:13621]	2.25607	9.43085e-107
ENSG00000131389	SLC6A6	solute carrier family 6 (neurotransmitter transporter), member 6 [Source:HGNC Symbol;Acc:11052]	1.08975	7.56995e-42
ENSG00000196517	SLC6A9	solute carrier family 6 (neurotransmitter transporter, glycine), member 9 [Source:HGNC Symbol;Acc:11056]	1.04245	3.75629e-10
ENSG00000151012	SLC7A11	solute carrier family 7 (anionic amino acid transporter light chain, xc- system), member 11 [Source:HGNC Symbol;Acc:11059]	-2.10371	1.12426e-18
ENSG00000103257	SLC7A5	solute carrier family 7 (amino acid transporter light chain, L system), member 5 [Source:HGNC Symbol;Acc:11063]	-1.04382	1.1463e-26
ENSG00000092068	SLC7A8	solute carrier family 7 (amino acid transporter light chain, L system), member 8 [Source:HGNC Symbol;Acc:11066]	1.17858	2.28274e-18
ENSG00000183023	SLC8A1	solute carrier family 8 (sodium/calcium exchanger), member 1 [Source:HGNC Symbol;Acc:11068]	1.43297	2.40633e-09
ENSG00000065054	SLC9A3R2	solute carrier family 9, subfamily A (NHE3, cation proton antiporter 3), member 3 regulator 2 [Source:HGNC Symbol;Acc:11076]	-1.61296	1.95186e-63
ENSG00000181804	SLC9A9	solute carrier family 9, subfamily A (NHE9, cation proton antiporter 9), member 9 [Source:HGNC Symbol;Acc:20653]	2.20897	1.81928e-11
ENSG00000101187	SLCO4A1	solute carrier organic anion transporter family, member 4A1 [Source:HGNC Symbol;Acc:10953]	2.30116	1.02465e-94
ENSG00000137571	SLCO5A1	solute carrier organic anion transporter family, member 5A1 [Source:HGNC Symbol;Acc:19046]	-1.02695	6.86857e-14
ENSG00000154760	SLFN13	schlafen family member 13 [Source:HGNC Symbol;Acc:26481]	1.00829	0.0120154
ENSG00000178235	SLITRK1	SLIT and NTRK-like family, member 1 [Source:HGNC Symbol;Acc:20297]	5.35362	0.000349182
ENSG00000121871	SLITRK3	SLIT and NTRK-like family, member 3 [Source:HGNC Symbol;Acc:23501]	2.78996	4.47516e-06
ENSG00000165300	SLITRK5	SLIT and NTRK-like family, member 5 [Source:HGNC Symbol;Acc:20295]	1.94123	1.12325e-58
ENSG00000184564	SLITRK6	SLIT and NTRK-like family, member 6 [Source:HGNC Symbol;Acc:23503]	5.21916	1.92559e-30
ENSG00000170365	SMAD1	SMAD family member 1 [Source:HGNC Symbol;Acc:6767]	2.99939	2.41437e-141
ENSG00000166949	SMAD3	SMAD family member 3 [Source:HGNC Symbol;Acc:6769]	-1.28677	1.5284e-32
ENSG00000137834	SMAD6	SMAD family member 6 [Source:HGNC Symbol;Acc:6772]	-1.97938	5.51061e-48
ENSG00000120693	SMAD9	SMAD family member 9 [Source:HGNC Symbol;Acc:6774]	-2.508	1.63784e-47
ENSG00000165935	SMCO2	single-pass membrane protein with coiled-coil domains 2 [Source:HGNC Symbol;Acc:34448]	2.02927	0.000434514
ENSG00000206026	SMIM21	small integral membrane protein 21 [Source:HGNC Symbol;Acc:27598]	1.58736	0.00401397
ENSG00000240204	SMKR1	small lysine-rich protein 1 [Source:HGNC Symbol;Acc:43561]	1.18265	0.0211278
ENSG00000102172	SMS	spermine synthase [Source:HGNC Symbol;Acc:11123]	-1.08446	1.73486e-40
ENSG00000124216	SNAI1	snail family zinc finger 1 [Source:HGNC Symbol;Acc:11128]	1.05859	0.00106652
ENSG00000074317	SNCB	synuclein, beta [Source:HGNC Symbol;Acc:11140]	3.92047	7.41376e-11
ENSG00000162804	SNED1	sushi, nidogen and EGF-like domains 1 [Source:HGNC Symbol;Acc:24696]	4.92276	2.52772e-169
ENSG00000264940	SNORD3C	small nucleolar RNA, C/D box 3C [Source:HGNC Symbol;Acc:33191]	-4.30152	0.0477571
ENSG00000262202	SNORD3D	small nucleolar RNA, C/D box 3D [Source:HGNC Symbol;Acc:33192]	-3.17683	0.0129103
ENSG00000101400	SNTA1	syntrophin, alpha 1 [Source:HGNC Symbol;Acc:11167]	-1.05962	6.00108e-12
ENSG00000124104	SNX21	sorting nexin family member 21 [Source:HGNC Symbol;Acc:16154]	1.04708	1.13005e-28
ENSG00000112320	SOBP	sine oculis binding protein homolog (Drosophila) [Source:HGNC Symbol;Acc:29256]	1.9909	1.44873e-16
ENSG00000184557	SOCS3	suppressor of cytokine signaling 3 [Source:HGNC Symbol;Acc:19391]	1.57663	3.37893e-64
ENSG00000109610	SOD3	superoxide dismutase 3, extracellular [Source:HGNC Symbol;Acc:11181]	1.28295	8.86726e-15
ENSG00000134532	SOX5	SRY (sex determining region Y)-box 5 [Source:HGNC Symbol;Acc:11201]	2.29129	0.000269064
ENSG00000079263	SP140	SP140 nuclear body protein [Source:HGNC Symbol;Acc:17133]	-1.07391	4.72937e-10
ENSG00000189120	SP6	Sp6 transcription factor [Source:HGNC Symbol;Acc:14530]	-2.20167	1.16435e-31
ENSG00000152583	SPARCL1	SPARC-like 1 (hevin) [Source:HGNC Symbol;Acc:11220]	2.28087	0.00414502
ENSG00000161888	SPC24	SPC24, NDC80 kinetochore complex component [Source:HGNC Symbol;Acc:26913]	-1.11906	6.82794e-23
ENSG00000040275	SPDL1	spindle apparatus coiled-coil protein 1 [Source:HGNC Symbol;Acc:26010]	-1.23513	2.38851e-46
ENSG00000152268	SPON1	spondin 1, extracellular matrix protein [Source:HGNC Symbol;Acc:11252]	-2.95229	5.47254e-07
ENSG00000188766	SPRED3	sprouty-related, EVH1 domain containing 3 [Source:HGNC Symbol;Acc:31041]	2.12776	2.29183e-22
ENSG00000164056	SPRY1	sprouty homolog 1, antagonist of FGF signaling (Drosophila) [Source:HGNC Symbol;Acc:11269]	3.52416	4.80061e-55
ENSG00000168939	SPRY3	sprouty homolog 3 (Drosophila) [Source:HGNC Symbol;Acc:11271]	1.14357	0.000621146
ENSG00000171621	SPSB1	splA/ryanodine receptor domain and SOCS box containing 1 [Source:HGNC Symbol;Acc:30628]	1.41374	2.77815e-45
ENSG00000070182	SPTB	spectrin, beta, erythrocytic [Source:HGNC Symbol;Acc:11274]	-2.8954	1.67072e-05
ENSG00000104549	SQLE	squalene epoxidase [Source:HGNC Symbol;Acc:11279]	1.53367	2.44342e-72
ENSG00000137767	SQRDL	sulfide quinone reductase-like (yeast) [Source:HGNC Symbol;Acc:20390]	2.14	7.58121e-33
ENSG00000072310	SREBF1	sterol regulatory element binding transcription factor 1 [Source:HGNC Symbol;Acc:11289]	1.85268	4.11845e-111
ENSG00000198911	SREBF2	sterol regulatory element binding transcription factor 2 [Source:HGNC Symbol;Acc:11290]	1.50672	2.3253e-77
ENSG00000196220	SRGAP3	SLIT-ROBO Rho GTPase activating protein 3 [Source:HGNC Symbol;Acc:19744]	1.83226	1.82047e-18
ENSG00000205913	SRRM2-AS1	SRRM2 antisense RNA 1 [Source:HGNC Symbol;Acc:44162]	-2.60496	0.0154844
ENSG00000147488	ST18	suppression of tumorigenicity 18 (breast carcinoma) (zinc finger protein) [Source:HGNC Symbol;Acc:18695]	2.96341	3.60639e-13
ENSG00000166444	ST5	suppression of tumorigenicity 5 [Source:HGNC Symbol;Acc:11350]	1.38436	9.02928e-26
ENSG00000111728	ST8SIA1	ST8 alpha-N-acetyl-neuraminide alpha-2,8-sialyltransferase 1 [Source:HGNC Symbol;Acc:10869]	2.1793	1.2311e-58
ENSG00000113532	ST8SIA4	ST8 alpha-N-acetyl-neuraminide alpha-2,8-sialyltransferase 4 [Source:HGNC Symbol;Acc:10871]	1.44401	3.89636e-13
ENSG00000010327	STAB1	stabilin 1 [Source:HGNC Symbol;Acc:18628]	7.35072	5.13725e-17
ENSG00000144681	STAC	SH3 and cysteine rich domain [Source:HGNC Symbol;Acc:11353]	-1.28344	1.40845e-36
ENSG00000141750	STAC2	SH3 and cysteine rich domain 2 [Source:HGNC Symbol;Acc:23990]	-1.25162	4.81065e-20
ENSG00000147465	STAR	steroidogenic acute regulatory protein [Source:HGNC Symbol;Acc:11359]	2.48617	0.0252604
ENSG00000164211	STARD4	StAR-related lipid transfer (START) domain containing 4 [Source:HGNC Symbol;Acc:18058]	1.6999	1.70124e-71
ENSG00000246859	STARD4-AS1	STARD4 antisense RNA 1 [Source:HGNC Symbol;Acc:44117]	2.27093	0.016404
ENSG00000168610	STAT3	signal transducer and activator of transcription 3 (acute-phase response factor) [Source:HGNC Symbol;Acc:11364]	1.00152	2.60584e-35
ENSG00000138378	STAT4	signal transducer and activator of transcription 4 [Source:HGNC Symbol;Acc:11365]	1.77477	0.00881624
ENSG00000126561	STAT5A	signal transducer and activator of transcription 5A [Source:HGNC Symbol;Acc:11366]	1.07104	1.65397e-06
ENSG00000159167	STC1	stanniocalcin 1 [Source:HGNC Symbol;Acc:11373]	2.21158	5.37418e-172
ENSG00000113739	STC2	stanniocalcin 2 [Source:HGNC Symbol;Acc:11374]	-2.7765	3.5742e-123
ENSG00000115107	STEAP3	STEAP family member 3, metalloreductase [Source:HGNC Symbol;Acc:24592]	1.05114	6.40807e-43
ENSG00000068781	STON1-GTF2A1L	STON1-GTF2A1L readthrough [Source:HGNC Symbol;Acc:30651]	1.98194	0.0249966
ENSG00000140022	STON2	stonin 2 [Source:HGNC Symbol;Acc:30652]	1.36213	7.72928e-35
ENSG00000173320	STOX2	storkhead box 2 [Source:HGNC Symbol;Acc:25450]	-1.40764	0.0270884
ENSG00000137868	STRA6	stimulated by retinoic acid 6 [Source:HGNC Symbol;Acc:30650]	-4.50068	1.07499e-113
ENSG00000128578	STRIP2	striatin interacting protein 2 [Source:HGNC Symbol;Acc:22209]	1.48538	1.32441e-44
ENSG00000173597	SULT1B1	sulfotransferase family, cytosolic, 1B, member 1 [Source:HGNC Symbol;Acc:17845]	3.44756	6.60613e-50
ENSG00000164744	SUN3	Sad1 and UNC84 domain containing 3 [Source:HGNC Symbol;Acc:22429]	-2.70208	0.00937188
ENSG00000099994	SUSD2	sushi domain containing 2 [Source:HGNC Symbol;Acc:30667]	5.48158	3.68195e-66
ENSG00000143502	SUSD4	sushi domain containing 4 [Source:HGNC Symbol;Acc:25470]	-2.35231	0.000167498
ENSG00000165124	SVEP1	sushi, von Willebrand factor type A, EGF and pentraxin domain containing 1 [Source:HGNC Symbol;Acc:15985]	3.16178	4.62668e-31
ENSG00000197321	SVIL	supervillin [Source:HGNC Symbol;Acc:11480]	1.35375	2.70311e-42
ENSG00000234814	SVILP1	supervillin pseudogene 1 [Source:HGNC Symbol;Acc:44959]	1.58194	1.37692e-05
ENSG00000172403	SYNPO2	synaptopodin 2 [Source:HGNC Symbol;Acc:17732]	1.06203	0.00142553
ENSG00000213023	SYT3	synaptotagmin III [Source:HGNC Symbol;Acc:11511]	1.61317	9.52794e-10
ENSG00000011347	SYT7	synaptotagmin VII [Source:HGNC Symbol;Acc:11514]	2.09459	0.00168945
ENSG00000137501	SYTL2	synaptotagmin-like 2 [Source:HGNC Symbol;Acc:15585]	1.15222	1.75734e-28
ENSG00000149591	TAGLN	transgelin [Source:HGNC Symbol;Acc:11553]	-3.76739	7.74238e-102
ENSG00000173662	TAS1R1	taste receptor, type 1, member 1 [Source:HGNC Symbol;Acc:14448]	1.89645	0.0384858
ENSG00000204634	TBC1D8	TBC1 domain family, member 8 (with GRAM domain) [Source:HGNC Symbol;Acc:17791]	1.33244	4.91223e-10
ENSG00000149922	TBX6	T-box 6 [Source:HGNC Symbol;Acc:11605]	1.50102	0.00836612
ENSG00000081059	TCF7	transcription factor 7 (T-cell specific, HMG-box) [Source:HGNC Symbol;Acc:11639]	-1.2913	4.35113e-44
ENSG00000185339	TCN2	transcobalamin II [Source:HGNC Symbol;Acc:11653]	1.44142	1.94689e-18
ENSG00000166046	TCP11L2	t-complex 11, testis-specific-like 2 [Source:HGNC Symbol;Acc:28627]	1.78036	1.77666e-06
ENSG00000151790	TDO2	tryptophan 2,3-dioxygenase [Source:HGNC Symbol;Acc:11708]	1.42809	3.01112e-17
ENSG00000074219	TEAD2	TEA domain family member 2 [Source:HGNC Symbol;Acc:11715]	2.2614	2.89716e-05
ENSG00000120156	TEK	TEK tyrosine kinase, endothelial [Source:HGNC Symbol;Acc:11724]	-1.26688	6.1295e-09
ENSG00000111077	TENC1	tensin like C1 domain containing phosphatase (tensin 2) [Source:HGNC Symbol;Acc:19737]	1.47464	7.69154e-46
ENSG00000153495	TEX29	testis expressed 29 [Source:HGNC Symbol;Acc:20370]	3.77874	2.61612e-12
ENSG00000087510	TFAP2C	transcription factor AP-2 gamma (activating enhancer binding protein 2 gamma) [Source:HGNC Symbol;Acc:11744]	1.05143	0.0314077
ENSG00000072274	TFRC	transferrin receptor [Source:HGNC Symbol;Acc:11763]	-2.66219	2.94547e-178
ENSG00000163235	TGFA	transforming growth factor, alpha [Source:HGNC Symbol;Acc:11765]	-1.77826	9.47227e-54
ENSG00000092969	TGFB2	transforming growth factor, beta 2 [Source:HGNC Symbol;Acc:11768]	-1.33129	4.09738e-24
ENSG00000120708	TGFBI	transforming growth factor, beta-induced, 68kDa [Source:HGNC Symbol;Acc:11771]	-2.30405	1.47577e-224
ENSG00000163513	TGFBR2	transforming growth factor, beta receptor II (70/80kDa) [Source:HGNC Symbol;Acc:11773]	1.36086	6.21298e-73
ENSG00000069702	TGFBR3	transforming growth factor, beta receptor III [Source:HGNC Symbol;Acc:11774]	1.50851	9.94327e-13
ENSG00000198959	TGM2	transglutaminase 2 [Source:HGNC Symbol;Acc:11778]	-1.3668	2.19538e-57
ENSG00000178726	THBD	thrombomodulin [Source:HGNC Symbol;Acc:11784]	-1.69782	0.000302597
ENSG00000137801	THBS1	thrombospondin 1 [Source:HGNC Symbol;Acc:11785]	-1.07772	2.45203e-41
ENSG00000249693	THEGL	theg spermatid protein-like [Source:HGNC Symbol;Acc:43771]	1.59586	0.0464498
ENSG00000130775	THEMIS2	thymocyte selection associated family member 2 [Source:HGNC Symbol;Acc:16839]	2.15362	3.29196e-51
ENSG00000167900	TK1	thymidine kinase 1, soluble [Source:HGNC Symbol;Acc:11830]	-1.02886	5.5434e-38
ENSG00000196781	TLE1	transducin-like enhancer of split 1 (E(sp1) homolog, Drosophila) [Source:HGNC Symbol;Acc:11837]	1.67823	4.25428e-62
ENSG00000228158	TLE1P1	transducin-like enhancer of split 1 pseudogene 1 [Source:HGNC Symbol;Acc:39438]	1.74223	1.97811e-15
ENSG00000065717	TLE2	transducin-like enhancer of split 2 (E(sp1) homolog, Drosophila) [Source:HGNC Symbol;Acc:11838]	2.42416	1.75354e-11
ENSG00000140332	TLE3	transducin-like enhancer of split 3 (E(sp1) homolog, Drosophila) [Source:HGNC Symbol;Acc:11839]	-1.03412	2.01948e-21
ENSG00000171914	TLN2	talin 2 [Source:HGNC Symbol;Acc:15447]	-1.1815	4.6821e-18
ENSG00000174125	TLR1	toll-like receptor 1 [Source:HGNC Symbol;Acc:11847]	1.28357	4.78023e-15
ENSG00000164342	TLR3	toll-like receptor 3 [Source:HGNC Symbol;Acc:11849]	2.55562	6.6564e-17
ENSG00000169908	TM4SF1	transmembrane 4 L six family member 1 [Source:HGNC Symbol;Acc:11853]	1.27942	2.96058e-61
ENSG00000149809	TM7SF2	transmembrane 7 superfamily member 2 [Source:HGNC Symbol;Acc:11863]	3.4735	6.65975e-27
ENSG00000165091	TMC1	transmembrane channel-like 1 [Source:HGNC Symbol;Acc:16513]	1.96691	9.14476e-07
ENSG00000170537	TMC7	transmembrane channel-like 7 [Source:HGNC Symbol;Acc:23000]	1.77338	2.79216e-33
ENSG00000057704	TMCC3	transmembrane and coiled-coil domain family 3 [Source:HGNC Symbol;Acc:29199]	2.48939	4.31724e-27
ENSG00000166292	TMEM100	transmembrane protein 100 [Source:HGNC Symbol;Acc:25607]	1.8386	3.55833e-17
ENSG00000183160	TMEM119	transmembrane protein 119 [Source:HGNC Symbol;Acc:27884]	3.74196	1.54326e-207
ENSG00000184986	TMEM121	transmembrane protein 121 [Source:HGNC Symbol;Acc:20511]	2.08307	0.0407908
ENSG00000166575	TMEM135	transmembrane protein 135 [Source:HGNC Symbol;Acc:26167]	1.17296	3.58958e-12
ENSG00000167619	TMEM145	transmembrane protein 145 [Source:HGNC Symbol;Acc:26912]	2.2614	2.89716e-05
ENSG00000170006	TMEM154	transmembrane protein 154 [Source:HGNC Symbol;Acc:26489]	2.10359	3.08159e-66
ENSG00000249992	TMEM158	transmembrane protein 158 (gene/pseudogene) [Source:HGNC Symbol;Acc:30293]	1.21243	1.74095e-59
ENSG00000130748	TMEM160	transmembrane protein 160 [Source:HGNC Symbol;Acc:26042]	-1.0074	5.24266e-12
ENSG00000184584	TMEM173	transmembrane protein 173 [Source:HGNC Symbol;Acc:27962]	2.52447	1.23335e-10
ENSG00000182796	TMEM198B	transmembrane protein 198B, pseudogene [Source:HGNC Symbol;Acc:43629]	1.10012	1.57228e-11
ENSG00000205090	TMEM240	transmembrane protein 240 [Source:HGNC Symbol;Acc:25186]	1.31169	0.00523889
ENSG00000203756	TMEM244	transmembrane protein 244 [Source:HGNC Symbol;Acc:21571]	1.83375	4.00125e-08
ENSG00000133678	TMEM254	transmembrane protein 254 [Source:HGNC Symbol;Acc:25804]	1.24066	6.59955e-18
ENSG00000196932	TMEM26	transmembrane protein 26 [Source:HGNC Symbol;Acc:28550]	2.90278	0.000178219
ENSG00000165071	TMEM71	transmembrane protein 71 [Source:HGNC Symbol;Acc:26572]	1.04983	6.44845e-05
ENSG00000137103	TMEM8B	transmembrane protein 8B [Source:HGNC Symbol;Acc:21427]	1.18144	6.07442e-13
ENSG00000254860	TMEM9B-AS1	TMEM9B antisense RNA 1 [Source:HGNC Symbol;Acc:19230]	1.3022	0.000233335
ENSG00000133687	TMTC1	transmembrane and tetratricopeptide repeat containing 1 [Source:HGNC Symbol;Acc:24099]	1.63026	1.15298e-15
ENSG00000179104	TMTC2	transmembrane and tetratricopeptide repeat containing 2 [Source:HGNC Symbol;Acc:25440]	1.22045	3.51183e-06
ENSG00000185215	TNFAIP2	tumor necrosis factor, alpha-induced protein 2 [Source:HGNC Symbol;Acc:11895]	1.21099	1.97335e-31
ENSG00000123610	TNFAIP6	tumor necrosis factor, alpha-induced protein 6 [Source:HGNC Symbol;Acc:11898]	1.03121	2.48914e-05
ENSG00000145779	TNFAIP8	tumor necrosis factor, alpha-induced protein 8 [Source:HGNC Symbol;Acc:17260]	1.30769	1.03699e-20
ENSG00000141655	TNFRSF11A	tumor necrosis factor receptor superfamily, member 11a, NFKB activator [Source:HGNC Symbol;Acc:11908]	-1.11071	0.00223937
ENSG00000164761	TNFRSF11B	tumor necrosis factor receptor superfamily, member 11b [Source:HGNC Symbol;Acc:11909]	2.24527	6.12051e-11
ENSG00000157873	TNFRSF14	tumor necrosis factor receptor superfamily, member 14 [Source:HGNC Symbol;Acc:11912]	1.30539	1.33233e-05
ENSG00000146072	TNFRSF21	tumor necrosis factor receptor superfamily, member 21 [Source:HGNC Symbol;Acc:13469]	1.41457	4.75772e-76
ENSG00000215788	TNFRSF25	tumor necrosis factor receptor superfamily, member 25 [Source:HGNC Symbol;Acc:11910]	1.513	8.10009e-33
ENSG00000049249	TNFRSF9	tumor necrosis factor receptor superfamily, member 9 [Source:HGNC Symbol;Acc:11924]	-2.55293	2.69214e-09
ENSG00000121858	TNFSF10	tumor necrosis factor (ligand) superfamily, member 10 [Source:HGNC Symbol;Acc:11925]	3.57118	7.66975e-06
ENSG00000102524	TNFSF13B	tumor necrosis factor (ligand) superfamily, member 13b [Source:HGNC Symbol;Acc:11929]	1.24472	1.30216e-05
ENSG00000181634	TNFSF15	tumor necrosis factor (ligand) superfamily, member 15 [Source:HGNC Symbol;Acc:11931]	4.01739	4.15801e-05
ENSG00000149115	TNKS1BP1	tankyrase 1 binding protein 1, 182kDa [Source:HGNC Symbol;Acc:19081]	1.17588	1.58872e-51
ENSG00000168477	TNXB	tenascin XB [Source:HGNC Symbol;Acc:11976]	2.30199	9.03948e-33
ENSG00000073282	TP63	tumor protein p63 [Source:HGNC Symbol;Acc:15979]	1.3112	0.0177312
ENSG00000146242	TPBG	trophoblast glycoprotein [Source:HGNC Symbol;Acc:12004]	2.36693	1.1045e-144
ENSG00000076554	TPD52	tumor protein D52 [Source:HGNC Symbol;Acc:12005]	-1.2212	0.000297734
ENSG00000140416	TPM1	tropomyosin 1 (alpha) [Source:HGNC Symbol;Acc:12010]	-2.41874	8.21803e-200
ENSG00000166340	TPP1	tripeptidyl peptidase I [Source:HGNC Symbol;Acc:2073]	1.12057	1.80696e-40
ENSG00000088325	TPX2	TPX2, microtubule-associated [Source:HGNC Symbol;Acc:1249]	-1.00986	1.69435e-43
ENSG00000229164	TRAC	T cell receptor alpha constant [Source:HGNC Symbol;Acc:12029]	1.01295	0.0301312
ENSG00000168016	TRANK1	tetratricopeptide repeat and ankyrin repeat containing 1 [Source:HGNC Symbol;Acc:29011]	2.72131	0.000858828
ENSG00000071575	TRIB2	tribbles pseudokinase 2 [Source:HGNC Symbol;Acc:30809]	1.88991	3.20044e-105
ENSG00000152503	TRIM36	tripartite motif containing 36 [Source:HGNC Symbol;Acc:16280]	1.04031	0.00139257
ENSG00000132481	TRIM47	tripartite motif containing 47 [Source:HGNC Symbol;Acc:19020]	1.7545	1.79336e-51
ENSG00000147573	TRIM55	tripartite motif containing 55 [Source:HGNC Symbol;Acc:14215]	-1.37912	1.0933e-10
ENSG00000067445	TRO	trophinin [Source:HGNC Symbol;Acc:12326]	1.25227	1.14952e-08
ENSG00000133107	TRPC4	transient receptor potential cation channel, subfamily C, member 4 [Source:HGNC Symbol;Acc:12336]	-2.93839	5.05909e-29
ENSG00000144481	TRPM8	transient receptor potential cation channel, subfamily M, member 8 [Source:HGNC Symbol;Acc:17961]	1.89437	1.62533e-15
ENSG00000104447	TRPS1	trichorhinophalangeal syndrome I [Source:HGNC Symbol;Acc:12340]	1.21592	3.69728e-44
ENSG00000187688	TRPV2	transient receptor potential cation channel, subfamily V, member 2 [Source:HGNC Symbol;Acc:18082]	1.17606	2.19447e-09
ENSG00000167723	TRPV3	transient receptor potential cation channel, subfamily V, member 3 [Source:HGNC Symbol;Acc:18084]	1.3952	0.00909904
ENSG00000175513	TSGA10IP	testis specific, 10 interacting protein [Source:HGNC Symbol;Acc:26555]	1.1483	7.15766e-07
ENSG00000182463	TSHZ2	teashirt zinc finger homeobox 2 [Source:HGNC Symbol;Acc:13010]	1.1588	3.31652e-05
ENSG00000145777	TSLP	thymic stromal lymphopoietin [Source:HGNC Symbol;Acc:30743]	1.89174	7.65463e-06
ENSG00000117472	TSPAN1	tetraspanin 1 [Source:HGNC Symbol;Acc:20657]	1.82507	2.55421e-10
ENSG00000011105	TSPAN9	tetraspanin 9 [Source:HGNC Symbol;Acc:21640]	2.36725	4.05612e-136
ENSG00000184205	TSPYL2	TSPY-like 2 [Source:HGNC Symbol;Acc:24358]	1.01683	4.35435e-10
ENSG00000156042	TTC18	tetratricopeptide repeat domain 18 [Source:HGNC Symbol;Acc:30726]	1.11444	0.000536414
ENSG00000176728	TTTY14	testis-specific transcript, Y-linked 14 (non-protein coding) [Source:HGNC Symbol;Acc:18495]	-2.62683	1.76286e-66
ENSG00000216819	TUBB2BP1	tubulin, beta 2B class IIb pseudogene 1 [Source:HGNC Symbol;Acc:42332]	-1.02038	0.00312671
ENSG00000104833	TUBB4A	tubulin, beta 4A class IVa [Source:HGNC Symbol;Acc:20774]	-1.21012	0.0245221
ENSG00000213113	TUBB8P8	tubulin, beta 8 class VIII pseudogene 8 [Source:HGNC Symbol;Acc:42346]	-1.2382	0.0334086
ENSG00000104723	TUSC3	tumor suppressor candidate 3 [Source:HGNC Symbol;Acc:30242]	1.89629	0.0384858
ENSG00000122691	TWIST1	twist family bHLH transcription factor 1 [Source:HGNC Symbol;Acc:12428]	-1.16953	1.67744e-20
ENSG00000164440	TXLNB	taxilin beta [Source:HGNC Symbol;Acc:21617]	4.14089	1.26897e-05
ENSG00000117289	TXNIP	thioredoxin interacting protein [Source:HGNC Symbol;Acc:16952]	1.20493	1.56884e-57
ENSG00000198431	TXNRD1	thioredoxin reductase 1 [Source:HGNC Symbol;Acc:12437]	-1.4971	2.05529e-84
ENSG00000221983	UBA52	ubiquitin A-52 residue ribosomal protein fusion product 1 [Source:HGNC Symbol;Acc:12458]	-1.4047	0.00168906
ENSG00000182179	UBA7	ubiquitin-like modifier activating enzyme 7 [Source:HGNC Symbol;Acc:12471]	2.45475	2.22067e-64
ENSG00000156587	UBE2L6	ubiquitin-conjugating enzyme E2L 6 [Source:HGNC Symbol;Acc:12490]	1.74008	6.90854e-65
ENSG00000108106	UBE2S	ubiquitin-conjugating enzyme E2S [Source:HGNC Symbol;Acc:17895]	-1.6108	1.77888e-73
ENSG00000145040	UCN2	urocortin 2 [Source:HGNC Symbol;Acc:18414]	-1.30383	1.12437e-08
ENSG00000175567	UCP2	uncoupling protein 2 (mitochondrial, proton carrier) [Source:HGNC Symbol;Acc:12518]	-1.05228	5.88343e-06
ENSG00000130477	UNC13A	unc-13 homolog A (C. elegans) [Source:HGNC Symbol;Acc:23150]	5.4445	0.000185961
ENSG00000141161	UNC45B	unc-45 homolog B (C. elegans) [Source:HGNC Symbol;Acc:14304]	-1.21747	0.000127777
ENSG00000107731	UNC5B	unc-5 homolog B (C. elegans) [Source:HGNC Symbol;Acc:12568]	1.18575	1.29273e-21
ENSG00000182168	UNC5C	unc-5 homolog C (C. elegans) [Source:HGNC Symbol;Acc:12569]	1.51303	9.54424e-09
ENSG00000134215	VAV3	vav 3 guanine nucleotide exchange factor [Source:HGNC Symbol;Acc:12659]	2.04049	4.30002e-20
ENSG00000112715	VEGFA	vascular endothelial growth factor A [Source:HGNC Symbol;Acc:12680]	1.39793	6.28324e-81
ENSG00000150630	VEGFC	vascular endothelial growth factor C [Source:HGNC Symbol;Acc:12682]	1.03962	6.45968e-17
ENSG00000112299	VNN1	vanin 1 [Source:HGNC Symbol;Acc:12705]	4.13649	1.24669e-16
ENSG00000112303	VNN2	vanin 2 [Source:HGNC Symbol;Acc:12706]	2.49061	0.000153262
ENSG00000163032	VSNL1	visinin-like 1 [Source:HGNC Symbol;Acc:12722]	3.89656	1.04898e-30
ENSG00000132821	VSTM2L	V-set and transmembrane domain containing 2 like [Source:HGNC Symbol;Acc:16096]	-1.56564	0.00220957
ENSG00000110002	VWA5A	von Willebrand factor A domain containing 5A [Source:HGNC Symbol;Acc:6658]	1.54715	3.5823e-28
ENSG00000075702	WDR62	WD repeat domain 62 [Source:HGNC Symbol;Acc:24502]	-1.37086	8.85222e-47
ENSG00000158901	WFDC8	WAP four-disulfide core domain 8 [Source:HGNC Symbol;Acc:16163]	2.06267	0.0162501
ENSG00000169884	WNT10B	wingless-type MMTV integration site family, member 10B [Source:HGNC Symbol;Acc:12775]	-1.51474	0.000675263
ENSG00000111186	WNT5B	wingless-type MMTV integration site family, member 5B [Source:HGNC Symbol;Acc:16265]	-1.03566	1.3535e-17
ENSG00000132530	XAF1	XIAP associated factor 1 [Source:HGNC Symbol;Acc:30932]	2.69948	8.66586e-13
ENSG00000173578	XCR1	chemokine (C motif) receptor 1 [Source:HGNC Symbol;Acc:1625]	2.27099	0.016404
ENSG00000090238	YPEL3	yippee-like 3 (Drosophila) [Source:HGNC Symbol;Acc:18327]	1.42337	2.73574e-16
ENSG00000115085	ZAP70	zeta-chain (TCR) associated protein kinase 70kDa [Source:HGNC Symbol;Acc:12858]	2.59008	0.0154844
ENSG00000179300	ZCCHC5	zinc finger, CCHC domain containing 5 [Source:HGNC Symbol;Acc:22997]	-1.83559	0.000380581
ENSG00000128016	ZFP36	ZFP36 ring finger protein [Source:HGNC Symbol;Acc:12862]	1.39575	3.40957e-23
ENSG00000105497	ZNF175	zinc finger protein 175 [Source:HGNC Symbol;Acc:12964]	-1.8508	1.08811e-76
ENSG00000204789	ZNF204P	zinc finger protein 204, pseudogene [Source:HGNC Symbol;Acc:12995]	1.59574	0.0464498
ENSG00000186026	ZNF284	zinc finger protein 284 [Source:HGNC Symbol;Acc:13078]	1.17385	0.00147508
ENSG00000151789	ZNF385D	zinc finger protein 385D [Source:HGNC Symbol;Acc:26191]	1.08462	7.00435e-31
ENSG00000186496	ZNF396	zinc finger protein 396 [Source:HGNC Symbol;Acc:18824]	1.08664	0.0237332
ENSG00000198795	ZNF521	zinc finger protein 521 [Source:HGNC Symbol;Acc:24605]	2.00852	1.5225e-45
ENSG00000183779	ZNF703	zinc finger protein 703 [Source:HGNC Symbol;Acc:25883]	-1.40267	4.15609e-37
ENSG00000140548	ZNF710	zinc finger protein 710 [Source:HGNC Symbol;Acc:25352]	1.13967	1.03756e-09
ENSG00000235944	ZNF815P	zinc finger protein 815, pseudogene [Source:HGNC Symbol;Acc:22029]	1.11498	0.015389
ENSG00000186187	ZNRF1	zinc and ring finger 1, E3 ubiquitin protein ligase [Source:HGNC Symbol;Acc:18452]	1.0119	9.10641e-16
ENSG00000229956	ZRANB2-AS2	ZRANB2 antisense RNA 2 (head to head) [Source:HGNC Symbol;Acc:43595]	1.54755	0.0035756
ENSG00000130449	ZSWIM6	zinc finger, SWIM-type containing 6 [Source:HGNC Symbol;Acc:29316]	1.12052	1.25879e-23

## Sheet: (b)
Gene expression NCH644 NS vs ML
ensembl_gene_id	hgnc_symbol	description	log2FC	FDR
ENSG00000175899	A2M	alpha-2-macroglobulin [Source:HGNC Symbol;Acc:7]	-1.58286	2.18394e-14
ENSG00000165029	ABCA1	ATP-binding cassette, sub-family A (ABC1), member 1 [Source:HGNC Symbol;Acc:29]	-1.62448	1.22984e-08
ENSG00000261524	ABCB10P3	ATP-binding cassette, sub-family B (MDR/TAP), member 10 pseudogene 3 [Source:HGNC Symbol;Acc:31129]	1.16055	0.00788939
ENSG00000125257	ABCC4	ATP-binding cassette, sub-family C (CFTR/MRP), member 4 [Source:HGNC Symbol;Acc:55]	1.07256	2.35162e-34
ENSG00000091262	ABCC6	ATP-binding cassette, sub-family C (CFTR/MRP), member 6 [Source:HGNC Symbol;Acc:57]	1.96217	0.00249852
ENSG00000173208	ABCD2	ATP-binding cassette, sub-family D (ALD), member 2 [Source:HGNC Symbol;Acc:66]	-1.32085	0.0106641
ENSG00000160179	ABCG1	ATP-binding cassette, sub-family G (WHITE), member 1 [Source:HGNC Symbol;Acc:73]	1.19799	0.000195584
ENSG00000140526	ABHD2	abhydrolase domain containing 2 [Source:HGNC Symbol;Acc:18717]	-1.39329	5.67677e-153
ENSG00000127220	ABHD8	abhydrolase domain containing 8 [Source:HGNC Symbol;Acc:23759]	-1.567	6.1988e-28
ENSG00000076555	ACACB	acetyl-CoA carboxylase beta [Source:HGNC Symbol;Acc:85]	1.0036	1.4624e-14
ENSG00000103740	ACSBG1	acyl-CoA synthetase bubblegum family member 1 [Source:HGNC Symbol;Acc:29567]	-1.65359	9.17309e-09
ENSG00000167107	ACSF2	acyl-CoA synthetase family member 2 [Source:HGNC Symbol;Acc:26101]	1.65135	1.63895e-57
ENSG00000073670	ADAM11	ADAM metallopeptidase domain 11 [Source:HGNC Symbol;Acc:189]	1.75683	7.18801e-15
ENSG00000135074	ADAM19	ADAM metallopeptidase domain 19 [Source:HGNC Symbol;Acc:197]	-1.29828	5.485e-17
ENSG00000114948	ADAM23	ADAM metallopeptidase domain 23 [Source:HGNC Symbol;Acc:202]	1.04543	1.82088e-112
ENSG00000142303	ADAMTS10	ADAM metallopeptidase with thrombospondin type 1 motif, 10 [Source:HGNC Symbol;Acc:13201]	2.40646	9.70251e-05
ENSG00000166106	ADAMTS15	ADAM metallopeptidase with thrombospondin type 1 motif, 15 [Source:HGNC Symbol;Acc:16305]	-5.05037	5.58608e-44
ENSG00000145536	ADAMTS16	ADAM metallopeptidase with thrombospondin type 1 motif, 16 [Source:HGNC Symbol;Acc:17108]	-2.60456	4.61476e-17
ENSG00000140470	ADAMTS17	ADAM metallopeptidase with thrombospondin type 1 motif, 17 [Source:HGNC Symbol;Acc:17109]	-1.0023	0.028815
ENSG00000136378	ADAMTS7	ADAM metallopeptidase with thrombospondin type 1 motif, 7 [Source:HGNC Symbol;Acc:223]	-2.64982	4.35254e-90
ENSG00000261143	ADAMTS7P3	ADAMTS7 pseudogene 3 [Source:HGNC Symbol;Acc:49409]	-2.85383	0.00340888
ENSG00000078295	ADCY2	adenylate cyclase 2 (brain) [Source:HGNC Symbol;Acc:233]	-3.98969	3.02849e-15
ENSG00000182035	ADIG	adipogenin [Source:HGNC Symbol;Acc:28606]	-3.80057	0.000245459
ENSG00000148926	ADM	adrenomedullin [Source:HGNC Symbol;Acc:259]	-1.65815	0.031886
ENSG00000163485	ADORA1	adenosine A1 receptor [Source:HGNC Symbol;Acc:262]	-3.01099	0.00116565
ENSG00000106624	AEBP1	AE binding protein 1 [Source:HGNC Symbol;Acc:303]	-1.34295	1.75421e-16
ENSG00000187546	AGMO	alkylglycerol monooxygenase [Source:HGNC Symbol;Acc:33784]	-1.40072	6.51226e-08
ENSG00000026652	AGPAT4	1-acylglycerol-3-phosphate O-acyltransferase 4 [Source:HGNC Symbol;Acc:20885]	1.06692	9.36229e-33
ENSG00000138678	AGPAT9	1-acylglycerol-3-phosphate O-acyltransferase 9 [Source:HGNC Symbol;Acc:28157]	-1.07136	6.02444e-05
ENSG00000106541	AGR2	anterior gradient 2 [Source:HGNC Symbol;Acc:328]	-2.13955	0.000104352
ENSG00000185567	AHNAK2	AHNAK nucleoprotein 2 [Source:HGNC Symbol;Acc:20125]	-1.12492	3.83802e-22
ENSG00000106546	AHR	aryl hydrocarbon receptor [Source:HGNC Symbol;Acc:348]	-1.12771	1.13763e-175
ENSG00000112297	AIM1	absent in melanoma 1 [Source:HGNC Symbol;Acc:356]	1.04822	0.0012416
ENSG00000162433	AK4	adenylate kinase 4 [Source:HGNC Symbol;Acc:363]	4.62031	2.14792e-47
ENSG00000106948	AKNA	AT-hook transcription factor [Source:HGNC Symbol;Acc:24108]	1.76839	3.71754e-18
ENSG00000196139	AKR1C3	aldo-keto reductase family 1, member C3 [Source:HGNC Symbol;Acc:386]	-2.22099	0.00166478
ENSG00000108602	ALDH3A1	aldehyde dehydrogenase 3 family, member A1 [Source:HGNC Symbol;Acc:405]	-4.02032	1.50652e-176
ENSG00000112294	ALDH5A1	aldehyde dehydrogenase 5 family, member A1 [Source:HGNC Symbol;Acc:408]	1.53794	7.37335e-37
ENSG00000253710	ALG11	ALG11, alpha-1,2-mannosyltransferase [Source:HGNC Symbol;Acc:32456]	1.06609	5.01033e-05
ENSG00000171094	ALK	anaplastic lymphoma receptor tyrosine kinase [Source:HGNC Symbol;Acc:427]	2.43552	0.00159347
ENSG00000198796	ALPK2	alpha-kinase 2 [Source:HGNC Symbol;Acc:20565]	-2.83389	2.66166e-14
ENSG00000178522	AMBN	ameloblastin (enamel matrix protein) [Source:HGNC Symbol;Acc:452]	5.26975	0.000672171
ENSG00000181754	AMIGO1	adhesion molecule with Ig-like domain 1 [Source:HGNC Symbol;Acc:20824]	-1.21908	6.37883e-06
ENSG00000078053	AMPH	amphiphysin [Source:HGNC Symbol;Acc:471]	-2.74622	1.9865e-72
ENSG00000160117	ANKLE1	ankyrin repeat and LEM domain containing 1 [Source:HGNC Symbol;Acc:26812]	-1.05442	6.37339e-08
ENSG00000165887	ANKRD2	ankyrin repeat domain 2 (stretch responsive muscle) [Source:HGNC Symbol;Acc:495]	-3.15221	1.10834e-05
ENSG00000164236	ANKRD33B	ankyrin repeat domain 33B [Source:HGNC Symbol;Acc:35240]	1.66608	0.00710474
ENSG00000164512	ANKRD55	ankyrin repeat domain 55 [Source:HGNC Symbol;Acc:25681]	-1.49251	0.000365846
ENSG00000163297	ANTXR2	anthrax toxin receptor 2 [Source:HGNC Symbol;Acc:21732]	2.05653	4.29276e-32
ENSG00000135046	ANXA1	annexin A1 [Source:HGNC Symbol;Acc:533]	-2.84947	6.57748e-113
ENSG00000196975	ANXA4	annexin A4 [Source:HGNC Symbol;Acc:542]	1.10302	1.84873e-14
ENSG00000115266	APC2	adenomatosis polyposis coli 2 [Source:HGNC Symbol;Acc:24036]	-1.52335	9.47682e-18
ENSG00000154856	APCDD1	adenomatosis polyposis coli down-regulated 1 [Source:HGNC Symbol;Acc:15718]	-1.48022	2.41722e-88
ENSG00000130203	APOE	apolipoprotein E [Source:HGNC Symbol;Acc:613]	-3.45747	1.37695e-95
ENSG00000165272	AQP3	aquaporin 3 (Gill blood group) [Source:HGNC Symbol;Acc:636]	-3.01099	0.00116565
ENSG00000186466	AQP7P1	aquaporin 7 pseudogene 1 [Source:HGNC Symbol;Acc:32048]	2.06046	0.00103329
ENSG00000075884	ARHGAP15	Rho GTPase activating protein 15 [Source:HGNC Symbol;Acc:21030]	3.18714	0.000387851
ENSG00000225485	ARHGAP23	Rho GTPase activating protein 23 [Source:HGNC Symbol;Acc:29293]	-1.04001	4.91666e-39
ENSG00000138639	ARHGAP24	Rho GTPase activating protein 24 [Source:HGNC Symbol;Acc:25361]	-1.05222	3.59817e-22
ENSG00000088756	ARHGAP28	Rho GTPase activating protein 28 [Source:HGNC Symbol;Acc:25509]	1.11114	7.36546e-08
ENSG00000165895	ARHGAP42	Rho GTPase activating protein 42 [Source:HGNC Symbol;Acc:26545]	1.50541	9.03496e-11
ENSG00000100852	ARHGAP5	Rho GTPase activating protein 5 [Source:HGNC Symbol;Acc:675]	1.18284	2.22518e-132
ENSG00000258655	ARHGAP5-AS1	ARHGAP5 antisense RNA 1 (head to head) [Source:HGNC Symbol;Acc:20279]	1.78513	6.39783e-17
ENSG00000047648	ARHGAP6	Rho GTPase activating protein 6 [Source:HGNC Symbol;Acc:676]	-2.41265	5.90723e-05
ENSG00000110237	ARHGEF17	Rho guanine nucleotide exchange factor (GEF) 17 [Source:HGNC Symbol;Acc:21726]	-2.23601	2.45473e-118
ENSG00000183111	ARHGEF37	Rho guanine nucleotide exchange factor (GEF) 37 [Source:HGNC Symbol;Acc:34430]	-1.75913	7.48667e-30
ENSG00000122644	ARL4A	ADP-ribosylation factor-like 4A [Source:HGNC Symbol;Acc:695]	1.62312	3.66452e-49
ENSG00000188042	ARL4C	ADP-ribosylation factor-like 4C [Source:HGNC Symbol;Acc:698]	-1.68597	8.00796e-107
ENSG00000006756	ARSD	arylsulfatase D [Source:HGNC Symbol;Acc:717]	-1.07766	4.38392e-16
ENSG00000183876	ARSI	arylsulfatase family, member I [Source:HGNC Symbol;Acc:32521]	1.55453	4.1377e-06
ENSG00000165192	ASB11	ankyrin repeat and SOCS box containing 11 [Source:HGNC Symbol;Acc:17186]	1.68212	2.2089e-05
ENSG00000100628	ASB2	ankyrin repeat and SOCS box containing 2 [Source:HGNC Symbol;Acc:16012]	1.07051	6.00872e-06
ENSG00000102048	ASB9	ankyrin repeat and SOCS box containing 9 [Source:HGNC Symbol;Acc:17184]	3.03761	5.87585e-05
ENSG00000139352	ASCL1	achaete-scute family bHLH transcription factor 1 [Source:HGNC Symbol;Acc:738]	-2.60275	1.38397e-290
ENSG00000130707	ASS1	argininosuccinate synthase 1 [Source:HGNC Symbol;Acc:758]	-3.16244	1.17231e-22
ENSG00000225308	ASS1P11	argininosuccinate synthetase 1 pseudogene 11 [Source:HGNC Symbol;Acc:761]	-3.80057	0.000245459
ENSG00000217791	ASS1P9	argininosuccinate synthetase 1 pseudogene 9 [Source:HGNC Symbol;Acc:772]	-2.58042	0.0158212
ENSG00000167654	ATCAY	ataxia, cerebellar, Cayman type [Source:HGNC Symbol;Acc:779]	1.17438	3.80155e-46
ENSG00000168874	ATOH8	atonal homolog 8 (Drosophila) [Source:HGNC Symbol;Acc:24126]	-1.6971	4.02671e-66
ENSG00000118322	ATP10B	ATPase, class V, type 10B [Source:HGNC Symbol;Acc:13543]	1.6904	2.39988e-41
ENSG00000187527	ATP13A5	ATPase type 13A5 [Source:HGNC Symbol;Acc:31789]	1.81062	6.16372e-28
ENSG00000163399	ATP1A1	ATPase, Na+/K+ transporting, alpha 1 polypeptide [Source:HGNC Symbol;Acc:799]	1.07046	2.01945e-77
ENSG00000018625	ATP1A2	ATPase, Na+/K+ transporting, alpha 2 polypeptide [Source:HGNC Symbol;Acc:800]	-2.38107	6.37422e-297
ENSG00000105409	ATP1A3	ATPase, Na+/K+ transporting, alpha 3 polypeptide [Source:HGNC Symbol;Acc:801]	1.35822	1.08548e-33
ENSG00000129244	ATP1B2	ATPase, Na+/K+ transporting, beta 2 polypeptide [Source:HGNC Symbol;Acc:805]	-1.17351	6.20406e-44
ENSG00000101892	ATP1B4	ATPase, Na+/K+ transporting, beta 4 polypeptide [Source:HGNC Symbol;Acc:808]	-4.07016	4.9029e-09
ENSG00000157087	ATP2B2	ATPase, Ca++ transporting, plasma membrane 2 [Source:HGNC Symbol;Acc:815]	-1.96345	2.74095e-17
ENSG00000067842	ATP2B3	ATPase, Ca++ transporting, plasma membrane 3 [Source:HGNC Symbol;Acc:816]	-2.93455	0.00200713
ENSG00000123191	ATP7B	ATPase, Cu++ transporting, beta polypeptide [Source:HGNC Symbol;Acc:870]	1.2787	1.37349e-08
ENSG00000119986	AVPI1	arginine vasopressin-induced 1 [Source:HGNC Symbol;Acc:30898]	2.03025	6.08801e-12
ENSG00000167601	AXL	AXL receptor tyrosine kinase [Source:HGNC Symbol;Acc:905]	2.74346	1.18598e-08
ENSG00000235863	B3GALT4	UDP-Gal:betaGlcNAc beta 1,3-galactosyltransferase, polypeptide 4 [Source:HGNC Symbol;Acc:919]	-2.89965	0.0384997
ENSG00000179913	B3GNT3	UDP-GlcNAc:betaGal beta-1,3-N-acetylglucosaminyltransferase 3 [Source:HGNC Symbol;Acc:13528]	-3.03237	0.0227334
ENSG00000156966	B3GNT7	UDP-GlcNAc:betaGal beta-1,3-N-acetylglucosaminyltransferase 7 [Source:HGNC Symbol;Acc:18811]	4.16747	5.30755e-21
ENSG00000181790	BAI1	brain-specific angiogenesis inhibitor 1 [Source:HGNC Symbol;Acc:943]	1.5666	2.85457e-16
ENSG00000176788	BASP1	brain abundant, membrane attached signal protein 1 [Source:HGNC Symbol;Acc:957]	-1.88711	0.00153321
ENSG00000132692	BCAN	brevican [Source:HGNC Symbol;Acc:23059]	1.50991	2.58167e-16
ENSG00000050820	BCAR1	breast cancer anti-estrogen resistance 1 [Source:HGNC Symbol;Acc:971]	-1.04272	3.02055e-71
ENSG00000064787	BCAS1	breast carcinoma amplified sequence 1 [Source:HGNC Symbol;Acc:974]	2.12994	3.45953e-204
ENSG00000124243	BCAS4	breast carcinoma amplified sequence 4 [Source:HGNC Symbol;Acc:14367]	2.88109	1.09465e-07
ENSG00000069399	BCL3	B-cell CLL/lymphoma 3 [Source:HGNC Symbol;Acc:998]	-2.47221	1.60369e-23
ENSG00000167995	BEST1	bestrophin 1 [Source:HGNC Symbol;Acc:12703]	1.11315	9.94115e-24
ENSG00000127325	BEST3	bestrophin 3 [Source:HGNC Symbol;Acc:17105]	-2.02006	6.36343e-37
ENSG00000133169	BEX1	brain expressed, X-linked 1 [Source:HGNC Symbol;Acc:1036]	-2.4521	4.74014e-30
ENSG00000182492	BGN	biglycan [Source:HGNC Symbol;Acc:1044]	-2.26116	1.3198e-10
ENSG00000090013	BLVRB	biliverdin reductase B (flavin reductase (NADPH)) [Source:HGNC Symbol;Acc:1063]	1.23884	2.4285e-15
ENSG00000153162	BMP6	bone morphogenetic protein 6 [Source:HGNC Symbol;Acc:1073]	-1.47684	5.90776e-31
ENSG00000164619	BMPER	BMP binding endothelial regulator [Source:HGNC Symbol;Acc:24154]	-1.60261	2.20309e-07
ENSG00000138696	BMPR1B	bone morphogenetic protein receptor, type IB [Source:HGNC Symbol;Acc:1077]	4.48781	1.26862e-37
ENSG00000237238	BMS1P10	BMS1 pseudogene 10 [Source:HGNC Symbol;Acc:49154]	1.102	8.5085e-05
ENSG00000136122	BORA	bora, aurora kinase A activator [Source:HGNC Symbol;Acc:24724]	1.11642	2.29149e-09
ENSG00000139618	BRCA2	breast cancer 2, early onset [Source:HGNC Symbol;Acc:1101]	1.14929	5.31406e-23
ENSG00000164061	BSN	bassoon presynaptic cytomatrix protein [Source:HGNC Symbol;Acc:1117]	-1.12239	0.00266874
ENSG00000174808	BTC	betacellulin [Source:HGNC Symbol;Acc:1121]	-2.02389	0.00103329
ENSG00000154493	C10orf90	chromosome 10 open reading frame 90 [Source:HGNC Symbol;Acc:26563]	1.23724	7.61673e-31
ENSG00000137691	C11orf70	chromosome 11 open reading frame 70 [Source:HGNC Symbol;Acc:28188]	-1.67761	0.00483972
ENSG00000221949	C12orf61	chromosome 12 open reading frame 61 [Source:HGNC Symbol;Acc:26364]	-2.89965	0.0384997
ENSG00000133943	C14orf159	chromosome 14 open reading frame 159 [Source:HGNC Symbol;Acc:20498]	1.16371	2.11862e-45
ENSG00000246223	C14orf64	chromosome 14 open reading frame 64 [Source:HGNC Symbol;Acc:20111]	-1.60764	0.000586898
ENSG00000250021	C15orf38-AP3S2	C15orf38-AP3S2 readthrough [Source:HGNC Symbol;Acc:38824]	1.03769	6.06469e-11
ENSG00000188549	C15orf52	chromosome 15 open reading frame 52 [Source:HGNC Symbol;Acc:33488]	-1.68254	4.81732e-47
ENSG00000183324	C15orf60	chromosome 15 open reading frame 60 [Source:HGNC Symbol;Acc:25065]	-4.78101	0.00807303
ENSG00000154102	C16orf74	chromosome 16 open reading frame 74 [Source:HGNC Symbol;Acc:23362]	1.56033	1.57455e-11
ENSG00000198520	C1orf228	chromosome 1 open reading frame 228 [Source:HGNC Symbol;Acc:34345]	-1.16167	0.0174366
ENSG00000125462	C1orf61	chromosome 1 open reading frame 61 [Source:HGNC Symbol;Acc:30780]	-1.0655	3.05518e-14
ENSG00000203685	C1orf95	chromosome 1 open reading frame 95 [Source:HGNC Symbol;Acc:30491]	-1.9199	2.88081e-87
ENSG00000089101	C20orf26	chromosome 20 open reading frame 26 [Source:HGNC Symbol;Acc:15872]	-1.10431	0.0145847
ENSG00000183186	C2CD4C	C2 calcium-dependent domain containing 4C [Source:HGNC Symbol;Acc:29417]	1.09569	4.52474e-05
ENSG00000224389	C4B	complement component 4B (Chido blood group) [Source:HGNC Symbol;Acc:1324]	-1.32371	0.0200513
ENSG00000164123	C4orf45	chromosome 4 open reading frame 45 [Source:HGNC Symbol;Acc:26342]	-2.03048	0.00260525
ENSG00000221821	C6orf226	chromosome 6 open reading frame 226 [Source:HGNC Symbol;Acc:34431]	-1.09831	0.00359298
ENSG00000174990	CA5A	carbonic anhydrase VA, mitochondrial [Source:HGNC Symbol;Acc:1377]	-1.90442	0.0155379
ENSG00000157782	CABP1	calcium binding protein 1 [Source:HGNC Symbol;Acc:1384]	-1.5021	0.00302606
ENSG00000100314	CABP7	calcium binding protein 7 [Source:HGNC Symbol;Acc:20834]	-5.09861	1.568e-132
ENSG00000141837	CACNA1A	calcium channel, voltage-dependent, P/Q type, alpha 1A subunit [Source:HGNC Symbol;Acc:1388]	-2.18924	3.60618e-12
ENSG00000196557	CACNA1H	calcium channel, voltage-dependent, T type, alpha 1H subunit [Source:HGNC Symbol;Acc:1395]	1.51274	1.73596e-06
ENSG00000081803	CADPS2	Ca++-dependent secretion activator 2 [Source:HGNC Symbol;Acc:16018]	-1.94601	9.20857e-13
ENSG00000164076	CAMKV	CaM kinase-like vesicle-associated [Source:HGNC Symbol;Acc:28788]	-1.01808	1.14437e-13
ENSG00000076826	CAMSAP3	calmodulin regulated spectrin-associated protein family, member 3 [Source:HGNC Symbol;Acc:29307]	1.06525	4.2699e-05
ENSG00000149260	CAPN5	calpain 5 [Source:HGNC Symbol;Acc:1482]	-1.55222	1.03533e-56
ENSG00000135773	CAPN9	calpain 9 [Source:HGNC Symbol;Acc:1486]	1.19698	0.00684981
ENSG00000172508	CARNS1	carnosine synthase 1 [Source:HGNC Symbol;Acc:29268]	-2.12835	4.05626e-06
ENSG00000204682	CASC10	cancer susceptibility candidate 10 [Source:HGNC Symbol;Acc:31448]	-1.24127	0.00123464
ENSG00000167971	CASKIN1	CASK interacting protein 1 [Source:HGNC Symbol;Acc:20879]	1.2016	1.30737e-12
ENSG00000003400	CASP10	caspase 10, apoptosis-related cysteine peptidase [Source:HGNC Symbol;Acc:1500]	2.81349	4.41444e-05
ENSG00000138794	CASP6	caspase 6, apoptosis-related cysteine peptidase [Source:HGNC Symbol;Acc:1507]	1.95061	8.8604e-09
ENSG00000130940	CASZ1	castor zinc finger 1 [Source:HGNC Symbol;Acc:26002]	-1.90081	9.37378e-06
ENSG00000105974	CAV1	caveolin 1, caveolae protein, 22kDa [Source:HGNC Symbol;Acc:1527]	-3.34802	3.44298e-16
ENSG00000244607	CCDC13	coiled-coil domain containing 13 [Source:HGNC Symbol;Acc:26358]	1.50194	0.000524276
ENSG00000203799	CCDC162P	coiled-coil domain containing 162, pseudogene [Source:HGNC Symbol;Acc:21565]	1.89287	0.000939016
ENSG00000164989	CCDC171	coiled-coil domain containing 171 [Source:HGNC Symbol;Acc:29828]	-1.02213	3.25885e-10
ENSG00000213085	CCDC19	coiled-coil domain containing 19 [Source:HGNC Symbol;Acc:17229]	-1.97352	0.010138
ENSG00000151468	CCDC3	coiled-coil domain containing 3 [Source:HGNC Symbol;Acc:23813]	-1.93998	1.91568e-20
ENSG00000165972	CCDC38	coiled-coil domain containing 38 [Source:HGNC Symbol;Acc:26843]	-2.12895	0.0104876
ENSG00000145075	CCDC39	coiled-coil domain containing 39 [Source:HGNC Symbol;Acc:25244]	1.26611	0.00432023
ENSG00000102970	CCL17	chemokine (C-C motif) ligand 17 [Source:HGNC Symbol;Acc:10615]	2.28768	2.51895e-05
ENSG00000147082	CCNB3	cyclin B3 [Source:HGNC Symbol;Acc:18709]	-1.65135	0.00108103
ENSG00000135083	CCNJL	cyclin J-like [Source:HGNC Symbol;Acc:25876]	1.48526	1.06803e-18
ENSG00000224043	CCNT2-AS1	CCNT2 antisense RNA 1 [Source:HGNC Symbol;Acc:40130]	-4.47214	0.0271373
ENSG00000126353	CCR7	chemokine (C-C motif) receptor 7 [Source:HGNC Symbol;Acc:1608]	-4.70923	6.4413e-09
ENSG00000177675	CD163L1	CD163 molecule-like 1 [Source:HGNC Symbol;Acc:30375]	2.25714	0.00166478
ENSG00000091972	CD200	CD200 molecule [Source:HGNC Symbol;Acc:7203]	3.32119	5.29408e-19
ENSG00000105383	CD33	CD33 molecule [Source:HGNC Symbol;Acc:1659]	4.65295	0.0148503
ENSG00000135218	CD36	CD36 molecule (thrombospondin receptor) [Source:HGNC Symbol;Acc:1663]	-1.4049	1.64552e-23
ENSG00000085063	CD59	CD59 molecule, complement regulatory protein [Source:HGNC Symbol;Acc:1689]	-1.70591	0
ENSG00000019582	CD74	CD74 molecule, major histocompatibility complex, class II invariant chain [Source:HGNC Symbol;Acc:1697]	-1.8575	1.48018e-82
ENSG00000140937	CDH11	cadherin 11, type 2, OB-cadherin (osteoblast) [Source:HGNC Symbol;Acc:1750]	-1.31409	4.0858e-71
ENSG00000179242	CDH4	cadherin 4, type 1, R-cadherin (retinal) [Source:HGNC Symbol;Acc:1763]	-2.08416	0.00166478
ENSG00000150394	CDH8	cadherin 8, type 2 [Source:HGNC Symbol;Acc:1767]	-2.47642	0.0259823
ENSG00000148600	CDHR1	cadherin-related family member 1 [Source:HGNC Symbol;Acc:14550]	3.95702	2.68436e-55
ENSG00000184258	CDR1	cerebellar degeneration-related protein 1, 34kDa [Source:HGNC Symbol;Acc:1798]	1.22362	2.57766e-05
ENSG00000163624	CDS1	CDP-diacylglycerol synthase (phosphatidate cytidylyltransferase) 1 [Source:HGNC Symbol;Acc:1800]	-3.1527	0.000387851
ENSG00000172216	CEBPB	CCAAT/enhancer binding protein (C/EBP), beta [Source:HGNC Symbol;Acc:1834]	-1.08301	4.50898e-20
ENSG00000184524	CEND1	cell cycle exit and neuronal differentiation 1 [Source:HGNC Symbol;Acc:24153]	-2.1008	6.09551e-28
ENSG00000197766	CFD	complement factor D (adipsin) [Source:HGNC Symbol;Acc:2771]	-1.3648	0.000434052
ENSG00000106069	CHN2	chimerin 2 [Source:HGNC Symbol;Acc:1944]	-3.42564	2.34897e-13
ENSG00000154645	CHODL	chondrolectin [Source:HGNC Symbol;Acc:17807]	-2.51812	0.000586898
ENSG00000160716	CHRNB2	cholinergic receptor, nicotinic, beta 2 (neuronal) [Source:HGNC Symbol;Acc:1962]	-1.31868	0.00569954
ENSG00000124302	CHST8	carbohydrate (N-acetylgalactosamine 4-0) sulfotransferase 8 [Source:HGNC Symbol;Acc:15993]	-1.7631	1.70305e-07
ENSG00000179583	CIITA	class II, major histocompatibility complex, transactivator [Source:HGNC Symbol;Acc:7067]	-4.01719	3.51305e-46
ENSG00000160161	CILP2	cartilage intermediate layer protein 2 [Source:HGNC Symbol;Acc:24213]	-1.72212	2.63722e-14
ENSG00000125931	CITED1	Cbp/p300-interacting transactivator, with Glu/Asp-rich carboxy-terminal domain, 1 [Source:HGNC Symbol;Acc:1986]	-1.84038	0.00235021
ENSG00000164442	CITED2	Cbp/p300-interacting transactivator, with Glu/Asp-rich carboxy-terminal domain, 2 [Source:HGNC Symbol;Acc:1987]	-1.38007	2.24011e-25
ENSG00000073464	CLCN4	chloride channel, voltage-sensitive 4 [Source:HGNC Symbol;Acc:2022]	1.26613	8.78612e-17
ENSG00000157322	CLEC18A	C-type lectin domain family 18, member A [Source:HGNC Symbol;Acc:30388]	1.82956	0.0144034
ENSG00000153132	CLGN	calmegin [Source:HGNC Symbol;Acc:2060]	2.39208	2.82553e-27
ENSG00000159212	CLIC6	chloride intracellular channel 6 [Source:HGNC Symbol;Acc:2065]	2.93158	0.0384997
ENSG00000106665	CLIP2	CAP-GLY domain containing linker protein 2 [Source:HGNC Symbol;Acc:2586]	-1.05318	1.68415e-67
ENSG00000158258	CLSTN2	calsyntenin 2 [Source:HGNC Symbol;Acc:17448]	-3.94228	7.40766e-05
ENSG00000164237	CMBL	carboxymethylenebutenolidase homolog (Pseudomonas) [Source:HGNC Symbol;Acc:25090]	1.34145	3.2332e-47
ENSG00000153815	CMIP	c-Maf inducing protein [Source:HGNC Symbol;Acc:24319]	-1.72055	6.10338e-186
ENSG00000174871	CNIH2	cornichon family AMPA receptor auxiliary protein 2 [Source:HGNC Symbol;Acc:28744]	-1.518	7.97627e-12
ENSG00000119946	CNNM1	cyclin M1 [Source:HGNC Symbol;Acc:102]	2.68492	6.41006e-22
ENSG00000118432	CNR1	cannabinoid receptor 1 (brain) [Source:HGNC Symbol;Acc:2159]	-3.1527	0.000387851
ENSG00000119865	CNRIP1	cannabinoid receptor interacting protein 1 [Source:HGNC Symbol;Acc:24546]	2.83758	3.92578e-71
ENSG00000242689	CNTF	ciliary neurotrophic factor [Source:HGNC Symbol;Acc:2169]	-1.90441	0.0155379
ENSG00000122756	CNTFR	ciliary neurotrophic factor receptor [Source:HGNC Symbol;Acc:2170]	1.55105	2.30102e-11
ENSG00000018236	CNTN1	contactin 1 [Source:HGNC Symbol;Acc:2171]	2.68561	5.16087e-174
ENSG00000082438	COBLL1	cordon-bleu WH2 repeat protein-like 1 [Source:HGNC Symbol;Acc:23571]	-1.67685	1.53401e-41
ENSG00000136152	COG3	component of oligomeric golgi complex 3 [Source:HGNC Symbol;Acc:18619]	1.29916	1.0138e-11
ENSG00000187955	COL14A1	collagen, type XIV, alpha 1 [Source:HGNC Symbol;Acc:2191]	-2.51812	0.000586898
ENSG00000204291	COL15A1	collagen, type XV, alpha 1 [Source:HGNC Symbol;Acc:2192]	1.1786	4.15923e-45
ENSG00000084636	COL16A1	collagen, type XVI, alpha 1 [Source:HGNC Symbol;Acc:2193]	1.10233	1.03489e-75
ENSG00000182871	COL18A1	collagen, type XVIII, alpha 1 [Source:HGNC Symbol;Acc:2195]	-2.15802	3.26287e-87
ENSG00000082293	COL19A1	collagen, type XIX, alpha 1 [Source:HGNC Symbol;Acc:2196]	1.1016	1.39499e-120
ENSG00000171502	COL24A1	collagen, type XXIV, alpha 1 [Source:HGNC Symbol;Acc:20821]	-1.41212	2.13242e-06
ENSG00000215018	COL28A1	collagen, type XXVIII, alpha 1 [Source:HGNC Symbol;Acc:22442]	-1.34348	0.0001072
ENSG00000139219	COL2A1	collagen, type II, alpha 1 [Source:HGNC Symbol;Acc:2200]	2.98531	8.81586e-19
ENSG00000113163	COL4A3BP	collagen, type IV, alpha 3 (Goodpasture antigen) binding protein [Source:HGNC Symbol;Acc:2205]	-1.37497	3.5247e-177
ENSG00000197565	COL4A6	collagen, type IV, alpha 6 [Source:HGNC Symbol;Acc:2208]	1.20492	2.14489e-14
ENSG00000130635	COL5A1	collagen, type V, alpha 1 [Source:HGNC Symbol;Acc:2209]	4.10477	4.9029e-09
ENSG00000204262	COL5A2	collagen, type V, alpha 2 [Source:HGNC Symbol;Acc:2210]	-1.5259	1.16492e-09
ENSG00000080573	COL5A3	collagen, type V, alpha 3 [Source:HGNC Symbol;Acc:14864]	-4.41756	1.91715e-301
ENSG00000142173	COL6A2	collagen, type VI, alpha 2 [Source:HGNC Symbol;Acc:2212]	1.56436	0.0151532
ENSG00000144810	COL8A1	collagen, type VIII, alpha 1 [Source:HGNC Symbol;Acc:2215]	-3.564	7.79475e-13
ENSG00000196167	COLCA1	colorectal cancer associated 1 [Source:HGNC Symbol;Acc:33789]	-4.83721	3.05983e-234
ENSG00000214290	COLCA2	colorectal cancer associated 2 [Source:HGNC Symbol;Acc:26978]	-3.72413	0.000439721
ENSG00000158270	COLEC12	collectin sub-family member 12 [Source:HGNC Symbol;Acc:16016]	1.10869	0.0194466
ENSG00000188243	COMMD6	COMM domain containing 6 [Source:HGNC Symbol;Acc:24015]	1.08554	5.64981e-10
ENSG00000106789	CORO2A	coronin, actin binding protein, 2A [Source:HGNC Symbol;Acc:2255]	2.27331	3.56009e-09
ENSG00000103647	CORO2B	coronin, actin binding protein, 2B [Source:HGNC Symbol;Acc:2256]	-1.05895	1.81356e-52
ENSG00000047457	CP	ceruloplasmin (ferroxidase) [Source:HGNC Symbol;Acc:2295]	-3.72413	0.000439721
ENSG00000128510	CPA4	carboxypeptidase A4 [Source:HGNC Symbol;Acc:15740]	-2.8243	2.58127e-05
ENSG00000168993	CPLX1	complexin 1 [Source:HGNC Symbol;Acc:2309]	-1.95478	1.5311e-06
ENSG00000135678	CPM	carboxypeptidase M [Source:HGNC Symbol;Acc:2311]	1.1177	2.29149e-131
ENSG00000124772	CPNE5	copine V [Source:HGNC Symbol;Acc:2318]	-1.4453	0.0116402
ENSG00000214076	CPSF1P1	cleavage and polyadenylation specific factor 1, 160kDa pseudogene 1 [Source:HGNC Symbol;Acc:19251]	1.05063	0.00201053
ENSG00000148204	CRB2	crumbs homolog 2 (Drosophila) [Source:HGNC Symbol;Acc:18688]	-5.41355	5.49352e-79
ENSG00000146592	CREB5	cAMP responsive element binding protein 5 [Source:HGNC Symbol;Acc:16844]	1.52462	1.29441e-84
ENSG00000120088	CRHR1	corticotropin releasing hormone receptor 1 [Source:HGNC Symbol;Acc:2357]	-2.57017	5.62315e-54
ENSG00000103196	CRISPLD2	cysteine-rich secretory protein LCCL domain containing 2 [Source:HGNC Symbol;Acc:25248]	-2.37846	8.66451e-07
ENSG00000006016	CRLF1	cytokine receptor-like factor 1 [Source:HGNC Symbol;Acc:2364]	-3.60813	2.35967e-13
ENSG00000072832	CRMP1	collapsin response mediator protein 1 [Source:HGNC Symbol;Acc:2365]	-1.13852	1.97151e-36
ENSG00000109846	CRYAB	crystallin, alpha B [Source:HGNC Symbol;Acc:2389]	-3.22782	0
ENSG00000172346	CSDC2	cold shock domain containing C2, RNA binding [Source:HGNC Symbol;Acc:30359]	-7.03141	6.72408e-14
ENSG00000147408	CSGALNACT1	chondroitin sulfate N-acetylgalactosaminyltransferase 1 [Source:HGNC Symbol;Acc:24290]	1.03328	3.46138e-10
ENSG00000183117	CSMD1	CUB and Sushi multiple domains 1 [Source:HGNC Symbol;Acc:14026]	-1.79526	1.37813e-28
ENSG00000164796	CSMD3	CUB and Sushi multiple domains 3 [Source:HGNC Symbol;Acc:19291]	-1.5276	0.0151532
ENSG00000173546	CSPG4	chondroitin sulfate proteoglycan 4 [Source:HGNC Symbol;Acc:2466]	1.13695	3.82666e-109
ENSG00000260139	CSPG4P13	chondroitin sulfate proteoglycan 4 pseudogene 13 [Source:HGNC Symbol;Acc:49195]	1.04492	0.000557438
ENSG00000178662	CSRNP3	cysteine-serine-rich nuclear protein 3 [Source:HGNC Symbol;Acc:30729]	-2.27674	0.00103329
ENSG00000144677	CTDSPL	CTD (carboxy-terminal domain, RNA polymerase II, polypeptide A) small phosphatase-like [Source:HGNC Symbol;Acc:16890]	1.60545	1.9753e-16
ENSG00000164932	CTHRC1	collagen triple helix repeat containing 1 [Source:HGNC Symbol;Acc:18831]	2.64422	2.73086e-11
ENSG00000044090	CUL7	cullin 7 [Source:HGNC Symbol;Acc:21024]	-1.07016	4.23901e-08
ENSG00000121966	CXCR4	chemokine (C-X-C motif) receptor 4 [Source:HGNC Symbol;Acc:2561]	-3.22783	5.44179e-34
ENSG00000140465	CYP1A1	cytochrome P450, family 1, subfamily A, polypeptide 1 [Source:HGNC Symbol;Acc:2595]	-3.63285	4.79733e-125
ENSG00000171903	CYP4F11	cytochrome P450, family 4, subfamily F, polypeptide 11 [Source:HGNC Symbol;Acc:13265]	2.53888	0.00393889
ENSG00000267594	CYP4F24P	cytochrome P450, family 4, subfamily F, polypeptide 24, pseudogene [Source:HGNC Symbol;Acc:39945]	-1.07596	0.0228556
ENSG00000170891	CYTL1	cytokine-like 1 [Source:HGNC Symbol;Acc:24435]	4.93199	0.00439626
ENSG00000126733	DACH2	dachshund homolog 2 (Drosophila) [Source:HGNC Symbol;Acc:16814]	-1.31797	9.02845e-16
ENSG00000196730	DAPK1	death-associated protein kinase 1 [Source:HGNC Symbol;Acc:2674]	-1.70933	2.93922e-48
ENSG00000133083	DCLK1	doublecortin-like kinase 1 [Source:HGNC Symbol;Acc:2700]	-1.11782	2.32369e-18
ENSG00000170390	DCLK2	doublecortin-like kinase 2 [Source:HGNC Symbol;Acc:19002]	-1.15816	5.28568e-26
ENSG00000077279	DCX	doublecortin [Source:HGNC Symbol;Acc:2714]	-1.23427	1.82928e-42
ENSG00000153904	DDAH1	dimethylarginine dimethylaminohydrolase 1 [Source:HGNC Symbol;Acc:2715]	1.19914	0.000489435
ENSG00000204580	DDR1	discoidin domain receptor tyrosine kinase 1 [Source:HGNC Symbol;Acc:2730]	-1.7051	3.29095e-158
ENSG00000137628	DDX60	DEAD (Asp-Glu-Ala-Asp) box polypeptide 60 [Source:HGNC Symbol;Acc:25942]	-3.15391	0.0132796
ENSG00000213047	DENND1B	DENN/MADD domain containing 1B [Source:HGNC Symbol;Acc:28404]	2.05702	6.1386e-08
ENSG00000255867	DENND5B-AS1	DENND5B antisense RNA 1 [Source:HGNC Symbol;Acc:42517]	2.87016	0.000298985
ENSG00000237517	DGCR5	DiGeorge syndrome critical region gene 5 (non-protein coding) [Source:HGNC Symbol;Acc:16757]	-1.27431	0.00195017
ENSG00000102780	DGKH	diacylglycerol kinase, eta [Source:HGNC Symbol;Acc:2854]	1.26917	3.22376e-15
ENSG00000172893	DHCR7	7-dehydrocholesterol reductase [Source:HGNC Symbol;Acc:2860]	1.02925	4.01227e-61
ENSG00000100867	DHRS2	dehydrogenase/reductase (SDR family) member 2 [Source:HGNC Symbol;Acc:18349]	-1.44333	0.000460345
ENSG00000140323	DISP2	dispatched homolog 2 (Drosophila) [Source:HGNC Symbol;Acc:19712]	-2.77464	8.85268e-35
ENSG00000050165	DKK3	dickkopf WNT signaling pathway inhibitor 3 [Source:HGNC Symbol;Acc:2893]	-2.93802	0
ENSG00000164741	DLC1	deleted in liver cancer 1 [Source:HGNC Symbol;Acc:2897]	-1.63353	8.62235e-19
ENSG00000186047	DLEU7	deleted in lymphocytic leukemia, 7 [Source:HGNC Symbol;Acc:17567]	1.52768	2.67416e-05
ENSG00000185559	DLK1	delta-like 1 homolog (Drosophila) [Source:HGNC Symbol;Acc:2907]	4.49018	0.0271373
ENSG00000198719	DLL1	delta-like 1 (Drosophila) [Source:HGNC Symbol;Acc:2908]	-1.95956	3.00026e-145
ENSG00000090932	DLL3	delta-like 3 (Drosophila) [Source:HGNC Symbol;Acc:2909]	-2.06109	5.48855e-73
ENSG00000064195	DLX3	distal-less homeobox 3 [Source:HGNC Symbol;Acc:2916]	-5.03527	0.0023726
ENSG00000105880	DLX5	distal-less homeobox 5 [Source:HGNC Symbol;Acc:2918]	-5.81938	5.60223e-79
ENSG00000231764	DLX6-AS1	DLX6 antisense RNA 1 [Source:HGNC Symbol;Acc:37151]	-5.37131	4.78026e-46
ENSG00000176399	DMRTA1	DMRT-like family A1 [Source:HGNC Symbol;Acc:13826]	-1.27994	1.45916e-23
ENSG00000158856	DMTN	dematin actin binding protein [Source:HGNC Symbol;Acc:3382]	-1.94843	3.89988e-283
ENSG00000158486	DNAH3	dynein, axonemal, heavy chain 3 [Source:HGNC Symbol;Acc:2949]	1.95308	0.0062366
ENSG00000007174	DNAH9	dynein, axonemal, heavy chain 9 [Source:HGNC Symbol;Acc:2953]	1.00257	1.70994e-52
ENSG00000108176	DNAJC12	DnaJ (Hsp40) homolog, subfamily C, member 12 [Source:HGNC Symbol;Acc:28908]	-1.07263	0.00100723
ENSG00000116675	DNAJC6	DnaJ (Hsp40) homolog, subfamily C, member 6 [Source:HGNC Symbol;Acc:15469]	1.28544	0.0450111
ENSG00000106976	DNM1	dynamin 1 [Source:HGNC Symbol;Acc:2972]	2.2349	1.01263e-52
ENSG00000088538	DOCK3	dedicator of cytokinesis 3 [Source:HGNC Symbol;Acc:2989]	-1.45513	3.57494e-09
ENSG00000177990	DPY19L2	dpy-19-like 2 (C. elegans) [Source:HGNC Symbol;Acc:19414]	1.36965	9.49283e-18
ENSG00000136048	DRAM1	DNA-damage regulated autophagy modulator 1 [Source:HGNC Symbol;Acc:25645]	1.71335	1.99452e-07
ENSG00000162490	DRAXIN	dorsal inhibitory axon guidance protein [Source:HGNC Symbol;Acc:25054]	-3.1793	2.61128e-18
ENSG00000069696	DRD4	dopamine receptor D4 [Source:HGNC Symbol;Acc:3025]	-1.58293	0.02831
ENSG00000177103	DSCAML1	Down syndrome cell adhesion molecule like 1 [Source:HGNC Symbol;Acc:14656]	1.9137	1.34772e-09
ENSG00000171451	DSEL	dermatan sulfate epimerase-like [Source:HGNC Symbol;Acc:18144]	1.07778	1.85379e-17
ENSG00000134769	DTNA	dystrobrevin, alpha [Source:HGNC Symbol;Acc:3057]	1.42548	4.47504e-27
ENSG00000138101	DTNB	dystrobrevin, beta [Source:HGNC Symbol;Acc:3058]	1.04725	2.25456e-11
ENSG00000133878	DUSP26	dual specificity phosphatase 26 (putative) [Source:HGNC Symbol;Acc:28161]	1.07437	0.00245408
ENSG00000138166	DUSP5	dual specificity phosphatase 5 [Source:HGNC Symbol;Acc:3071]	-1.51097	1.84806e-05
ENSG00000183929	DUSP5P1	dual specificity phosphatase 5 pseudogene 1 [Source:HGNC Symbol;Acc:32020]	1.80216	1.93474e-05
ENSG00000139318	DUSP6	dual specificity phosphatase 6 [Source:HGNC Symbol;Acc:3072]	-1.02682	0.0115731
ENSG00000158560	DYNC1I1	dynein, cytoplasmic 1, intermediate chain 1 [Source:HGNC Symbol;Acc:2963]	-2.80495	1.42876e-61
ENSG00000143369	ECM1	extracellular matrix protein 1 [Source:HGNC Symbol;Acc:3153]	-1.1617	8.1308e-10
ENSG00000131080	EDA2R	ectodysplasin A2 receptor [Source:HGNC Symbol;Acc:17756]	-1.55537	1.41769e-07
ENSG00000164176	EDIL3	EGF-like repeats and discoidin I-like domains 3 [Source:HGNC Symbol;Acc:3173]	-1.30031	0.0324296
ENSG00000136160	EDNRB	endothelin receptor type B [Source:HGNC Symbol;Acc:3180]	5.95559	1.87486e-22
ENSG00000090776	EFNB1	ephrin-B1 [Source:HGNC Symbol;Acc:3226]	-1.46207	2.05262e-43
ENSG00000138798	EGF	epidermal growth factor [Source:HGNC Symbol;Acc:3229]	3.15794	1.50094e-08
ENSG00000206120	EGFEM1P	EGF-like and EMI domain containing 1, pseudogene [Source:HGNC Symbol;Acc:25149]	-1.68994	2.78272e-32
ENSG00000164318	EGFLAM	EGF-like, fibronectin type III and laminin G domains [Source:HGNC Symbol;Acc:26810]	-1.84441	0.000230073
ENSG00000120738	EGR1	early growth response 1 [Source:HGNC Symbol;Acc:3238]	-1.26078	1.24362e-15
ENSG00000122877	EGR2	early growth response 2 [Source:HGNC Symbol;Acc:3239]	-1.68793	1.38807e-12
ENSG00000179388	EGR3	early growth response 3 [Source:HGNC Symbol;Acc:3240]	-2.48909	6.07414e-10
ENSG00000024422	EHD2	EH-domain containing 2 [Source:HGNC Symbol;Acc:3243]	-1.12049	8.08996e-18
ENSG00000107105	ELAVL2	ELAV like neuron-specific RNA binding protein 2 [Source:HGNC Symbol;Acc:3313]	-1.50363	6.11875e-18
ENSG00000196361	ELAVL3	ELAV like neuron-specific RNA binding protein 3 [Source:HGNC Symbol;Acc:3314]	-3.10392	1.93562e-05
ENSG00000162374	ELAVL4	ELAV like neuron-specific RNA binding protein 4 [Source:HGNC Symbol;Acc:3315]	-8.23639	1.94408e-116
ENSG00000102034	ELF4	E74-like factor 4 (ets domain transcription factor) [Source:HGNC Symbol;Acc:3319]	-2.07302	0.0415236
ENSG00000225968	ELFN1	extracellular leucine-rich repeat and fibronectin type III domain containing 1 [Source:HGNC Symbol;Acc:33154]	-1.78441	1.48161e-13
ENSG00000155849	ELMO1	engulfment and cell motility 1 [Source:HGNC Symbol;Acc:16286]	-1.04145	1.77149e-07
ENSG00000110675	ELMOD1	ELMO/CED-12 domain containing 1 [Source:HGNC Symbol;Acc:25334]	-1.46477	3.17921e-14
ENSG00000049540	ELN	elastin [Source:HGNC Symbol;Acc:3327]	-4.8532	0
ENSG00000118402	ELOVL4	ELOVL fatty acid elongase 4 [Source:HGNC Symbol;Acc:14415]	-1.20458	7.64131e-12
ENSG00000186998	EMID1	EMI domain containing 1 [Source:HGNC Symbol;Acc:18036]	-1.14222	0.0323486
ENSG00000138080	EMILIN1	elastin microfibril interfacer 1 [Source:HGNC Symbol;Acc:19880]	-1.31205	5.70363e-13
ENSG00000132205	EMILIN2	elastin microfibril interfacer 2 [Source:HGNC Symbol;Acc:19881]	1.2487	5.31843e-24
ENSG00000213853	EMP2	epithelial membrane protein 2 [Source:HGNC Symbol;Acc:3334]	-1.8557	1.21231e-12
ENSG00000127507	EMR2	egf-like module containing, mucin-like, hormone receptor-like 2 [Source:HGNC Symbol;Acc:3337]	1.48872	6.79251e-06
ENSG00000135638	EMX1	empty spiracles homeobox 1 [Source:HGNC Symbol;Acc:3340]	-1.17609	0.001707
ENSG00000106991	ENG	endoglin [Source:HGNC Symbol;Acc:3349]	2.10719	0.00065829
ENSG00000188316	ENO4	enolase family member 4 [Source:HGNC Symbol;Acc:31670]	1.0017	0.000105156
ENSG00000120658	ENOX1	ecto-NOX disulfide-thiol exchanger 1 [Source:HGNC Symbol;Acc:25474]	1.2761	1.71794e-07
ENSG00000136960	ENPP2	ectonucleotide pyrophosphatase/phosphodiesterase 2 [Source:HGNC Symbol;Acc:3357]	-1.08872	9.02809e-44
ENSG00000255549	ENPP7P6	ectonucleotide pyrophosphatase/phosphodiesterase 7 pseudogene 6 [Source:HGNC Symbol;Acc:48698]	1.81404	8.51577e-21
ENSG00000088367	EPB41L1	erythrocyte membrane protein band 4.1-like 1 [Source:HGNC Symbol;Acc:3378]	1.0887	1.34322e-13
ENSG00000095203	EPB41L4B	erythrocyte membrane protein band 4.1 like 4B [Source:HGNC Symbol;Acc:19818]	-1.3077	5.28892e-16
ENSG00000151491	EPS8	epidermal growth factor receptor pathway substrate 8 [Source:HGNC Symbol;Acc:3420]	1.08053	1.01736e-76
ENSG00000177106	EPS8L2	EPS8-like 2 [Source:HGNC Symbol;Acc:21296]	-1.49055	0.0080955
ENSG00000178568	ERBB4	v-erb-b2 avian erythroblastic leukemia viral oncogene homolog 4 [Source:HGNC Symbol;Acc:3432]	-1.43463	7.25662e-14
ENSG00000204334	ERICH2	glutamate-rich 2 [Source:HGNC Symbol;Acc:44395]	1.49911	0.0358262
ENSG00000136541	ERMN	ermin, ERM-like protein [Source:HGNC Symbol;Acc:29208]	-2.57618	0.00239246
ENSG00000099219	ERMP1	endoplasmic reticulum metallopeptidase 1 [Source:HGNC Symbol;Acc:23703]	1.00836	7.45424e-12
ENSG00000233056	ERVH48-1	endogenous retrovirus group 48, member 1 [Source:HGNC Symbol;Acc:17216]	2.51067	0.0259823
ENSG00000149564	ESAM	endothelial cell adhesion molecule [Source:HGNC Symbol;Acc:17474]	-1.52293	0.0249908
ENSG00000139684	ESD	esterase D [Source:HGNC Symbol;Acc:3465]	1.15632	1.00466e-45
ENSG00000187017	ESPN	espin [Source:HGNC Symbol;Acc:13281]	-1.39126	1.07105e-05
ENSG00000268869	ESPNP	espin pseudogene [Source:HGNC Symbol;Acc:23285]	-1.3433	0.0123926
ENSG00000104413	ESRP1	epithelial splicing regulatory protein 1 [Source:HGNC Symbol;Acc:25966]	3.59156	1.29721e-26
ENSG00000006468	ETV1	ets variant 1 [Source:HGNC Symbol;Acc:3490]	1.05676	2.76569e-59
ENSG00000158008	EXTL1	exostosin-like glycosyltransferase 1 [Source:HGNC Symbol;Acc:3515]	1.56821	1.71614e-100
ENSG00000251165	F11-AS1	F11 antisense RNA 1 [Source:HGNC Symbol;Acc:27725]	-2.58892	2.6968e-19
ENSG00000124491	F13A1	coagulation factor XIII, A1 polypeptide [Source:HGNC Symbol;Acc:3531]	-4.28875	0.0492044
ENSG00000164251	F2RL1	coagulation factor II (thrombin) receptor-like 1 [Source:HGNC Symbol;Acc:3538]	-3.0022	5.87585e-05
ENSG00000164434	FABP7	fatty acid binding protein 7, brain [Source:HGNC Symbol;Acc:3562]	1.42929	6.83966e-31
ENSG00000158234	FAIM	Fas apoptotic inhibitory molecule [Source:HGNC Symbol;Acc:18703]	-1.07318	3.84354e-09
ENSG00000135472	FAIM2	Fas apoptotic inhibitory molecule 2 [Source:HGNC Symbol;Acc:17067]	-4.67431	9.42176e-15
ENSG00000168309	FAM107A	family with sequence similarity 107, member A [Source:HGNC Symbol;Acc:30827]	-4.63482	0.0148503
ENSG00000121104	FAM117A	family with sequence similarity 117, member A [Source:HGNC Symbol;Acc:24179]	1.7078	1.34056e-06
ENSG00000167483	FAM129C	family with sequence similarity 129, member C [Source:HGNC Symbol;Acc:24130]	-1.69229	1.38392e-25
ENSG00000152380	FAM151B	family with sequence similarity 151, member B [Source:HGNC Symbol;Acc:33716]	-1.17031	0.000265959
ENSG00000204442	FAM155A	family with sequence similarity 155, member A [Source:HGNC Symbol;Acc:33877]	-1.33917	1.16665e-37
ENSG00000130054	FAM155B	family with sequence similarity 155, member B [Source:HGNC Symbol;Acc:30701]	-2.15585	2.4508e-07
ENSG00000143340	FAM163A	family with sequence similarity 163, member A [Source:HGNC Symbol;Acc:28274]	1.36907	2.15831e-12
ENSG00000163322	FAM175A	family with sequence similarity 175, member A [Source:HGNC Symbol;Acc:25829]	1.03301	0.00583338
ENSG00000189320	FAM180A	family with sequence similarity 180, member A [Source:HGNC Symbol;Acc:33773]	1.71436	0.00483972
ENSG00000164125	FAM198B	family with sequence similarity 198, member B [Source:HGNC Symbol;Acc:25312]	-1.66722	0.00293945
ENSG00000197852	FAM212B	family with sequence similarity 212, member B [Source:HGNC Symbol;Acc:28045]	-1.12929	5.62787e-28
ENSG00000139438	FAM222A	family with sequence similarity 222, member A [Source:HGNC Symbol;Acc:25915]	-1.71901	2.15152e-17
ENSG00000255650	FAM222A-AS1	FAM222A antisense RNA 1 [Source:HGNC Symbol;Acc:28223]	-1.84441	0.000230073
ENSG00000112773	FAM46A	family with sequence similarity 46, member A [Source:HGNC Symbol;Acc:18345]	-1.04843	3.92502e-23
ENSG00000183508	FAM46C	family with sequence similarity 46, member C [Source:HGNC Symbol;Acc:24712]	1.96788	1.16654e-45
ENSG00000142530	FAM71E1	family with sequence similarity 71, member E1 [Source:HGNC Symbol;Acc:25107]	-1.92563	0.00249852
ENSG00000188859	FAM78B	family with sequence similarity 78, member B [Source:HGNC Symbol;Acc:13495]	-1.91251	9.70251e-05
ENSG00000168672	FAM84B	family with sequence similarity 84, member B [Source:HGNC Symbol;Acc:24166]	-1.7444	1.55153e-78
ENSG00000224566	FAM96AP2	family with sequence similarity 96, member A pseudogene 2 [Source:HGNC Symbol;Acc:43862]	3.06436	0.0227334
ENSG00000152767	FARP1	FERM, RhoGEF (ARHGEF) and pleckstrin domain protein 1 (chondrocyte-derived) [Source:HGNC Symbol;Acc:3591]	1.55597	6.07058e-147
ENSG00000077942	FBLN1	fibulin 1 [Source:HGNC Symbol;Acc:3600]	1.63851	1.23969e-43
ENSG00000144152	FBLN7	fibulin 7 [Source:HGNC Symbol;Acc:26740]	-1.61762	1.39398e-13
ENSG00000166147	FBN1	fibrillin 1 [Source:HGNC Symbol;Acc:3603]	-1.37588	3.91358e-84
ENSG00000163013	FBXO41	F-box protein 41 [Source:HGNC Symbol;Acc:29409]	1.07084	3.02496e-18
ENSG00000109670	FBXW7	F-box and WD repeat domain containing 7, E3 ubiquitin protein ligase [Source:HGNC Symbol;Acc:16712]	-1.26498	3.46403e-55
ENSG00000101311	FERMT1	fermitin family member 1 [Source:HGNC Symbol;Acc:15889]	1.17412	6.58978e-111
ENSG00000114279	FGF12	fibroblast growth factor 12 [Source:HGNC Symbol;Acc:3668]	1.2612	3.65057e-56
ENSG00000174721	FGFBP3	fibroblast growth factor binding protein 3 [Source:HGNC Symbol;Acc:23428]	3.31308	3.17771e-149
ENSG00000068078	FGFR3	fibroblast growth factor receptor 3 [Source:HGNC Symbol;Acc:3690]	-2.13924	6.33139e-114
ENSG00000160867	FGFR4	fibroblast growth factor receptor 4 [Source:HGNC Symbol;Acc:3691]	-1.24095	5.68052e-16
ENSG00000127418	FGFRL1	fibroblast growth factor receptor-like 1 [Source:HGNC Symbol;Acc:3693]	1.25631	1.6313e-51
ENSG00000185070	FLRT2	fibronectin leucine rich transmembrane protein 2 [Source:HGNC Symbol;Acc:3761]	-8.73095	8.4444e-46
ENSG00000037280	FLT4	fms-related tyrosine kinase 4 [Source:HGNC Symbol;Acc:3767]	-2.45822	2.67539e-25
ENSG00000155816	FMN2	formin 2 [Source:HGNC Symbol;Acc:14074]	-2.45081	1.29962e-06
ENSG00000238087	FMO8P	flavin containing monooxygenase 8 pseudogene [Source:HGNC Symbol;Acc:32209]	2.61149	0.00239246
ENSG00000137942	FNBP1L	formin binding protein 1-like [Source:HGNC Symbol;Acc:20851]	-1.98428	2.68546e-39
ENSG00000115226	FNDC4	fibronectin type III domain containing 4 [Source:HGNC Symbol;Acc:20239]	1.0962	3.40931e-08
ENSG00000160097	FNDC5	fibronectin type III domain containing 5 [Source:HGNC Symbol;Acc:20240]	-3.56501	4.60526e-24
ENSG00000170345	FOS	FBJ murine osteosarcoma viral oncogene homolog [Source:HGNC Symbol;Acc:3796]	-2.43242	5.37272e-97
ENSG00000075426	FOSL2	FOS-like antigen 2 [Source:HGNC Symbol;Acc:3798]	-1.77858	2.17768e-35
ENSG00000129514	FOXA1	forkhead box A1 [Source:HGNC Symbol;Acc:5021]	-1.49462	1.01635e-10
ENSG00000251493	FOXD1	forkhead box D1 [Source:HGNC Symbol;Acc:3802]	-2.28393	6.31577e-05
ENSG00000103241	FOXF1	forkhead box F1 [Source:HGNC Symbol;Acc:3809]	-1.0995	3.00376e-21
ENSG00000129654	FOXJ1	forkhead box J1 [Source:HGNC Symbol;Acc:3816]	-1.97353	0.010138
ENSG00000164379	FOXQ1	forkhead box Q1 [Source:HGNC Symbol;Acc:20951]	-1.91251	9.70251e-05
ENSG00000150893	FREM2	FRAS1 related extracellular matrix protein 2 [Source:HGNC Symbol;Acc:25396]	1.57609	2.02268e-65
ENSG00000147234	FRMPD3	FERM and PDZ domain containing 3 [Source:HGNC Symbol;Acc:29382]	-2.16299	0.00264513
ENSG00000073910	FRY	furry homolog (Drosophila) [Source:HGNC Symbol;Acc:20367]	3.12547	1.27071e-77
ENSG00000162998	FRZB	frizzled-related protein [Source:HGNC Symbol;Acc:3959]	2.53561	4.64282e-113
ENSG00000134363	FST	follistatin [Source:HGNC Symbol;Acc:3971]	-1.91868	2.29465e-07
ENSG00000163430	FSTL1	follistatin-like 1 [Source:HGNC Symbol;Acc:3972]	2.22965	1.35812e-60
ENSG00000140564	FURIN	furin (paired basic amino acid cleaving enzyme) [Source:HGNC Symbol;Acc:8568]	-1.0165	3.3656e-34
ENSG00000089356	FXYD3	FXYD domain containing ion transport regulator 3 [Source:HGNC Symbol;Acc:4027]	-5.53274	9.07081e-17
ENSG00000180340	FZD2	frizzled family receptor 2 [Source:HGNC Symbol;Acc:4040]	1.00016	4.54964e-07
ENSG00000155760	FZD7	frizzled family receptor 7 [Source:HGNC Symbol;Acc:4045]	-1.16485	0.0447783
ENSG00000188763	FZD9	frizzled family receptor 9 [Source:HGNC Symbol;Acc:4047]	-3.52097	5.69933e-19
ENSG00000094755	GABRP	gamma-aminobutyric acid (GABA) A receptor, pi [Source:HGNC Symbol;Acc:4089]	-2.39969	0.00159347
ENSG00000099860	GADD45B	growth arrest and DNA-damage-inducible, beta [Source:HGNC Symbol;Acc:4096]	-1.19067	5.90326e-10
ENSG00000130222	GADD45G	growth arrest and DNA-damage-inducible, gamma [Source:HGNC Symbol;Acc:4097]	-2.62696	5.24763e-78
ENSG00000143891	GALM	galactose mutarotase (aldose 1-epimerase) [Source:HGNC Symbol;Acc:24063]	1.32177	2.66479e-11
ENSG00000119514	GALNT12	UDP-N-acetyl-alpha-D-galactosamine:polypeptide N-acetylgalactosaminyltransferase 12 (GalNAc-T12) [Source:HGNC Symbol;Acc:19877]	2.71175	0.00958812
ENSG00000131386	GALNT15	UDP-N-acetyl-alpha-D-galactosamine:polypeptide N-acetylgalactosaminyltransferase 15 [Source:HGNC Symbol;Acc:21531]	-3.16961	1.74357e-27
ENSG00000110328	GALNT18	UDP-N-acetyl-alpha-D-galactosamine:polypeptide N-acetylgalactosaminyltransferase 18 [Source:HGNC Symbol;Acc:30488]	-1.40148	2.3522e-27
ENSG00000166573	GALR1	galanin receptor 1 [Source:HGNC Symbol;Acc:4132]	-2.8243	2.58127e-05
ENSG00000172020	GAP43	growth associated protein 43 [Source:HGNC Symbol;Acc:4140]	-4.55125	7.04103e-35
ENSG00000157833	GAREML	GRB2 associated, regulator of MAPK1-like [Source:HGNC Symbol;Acc:27172]	1.61756	0.0171995
ENSG00000179348	GATA2	GATA binding protein 2 [Source:HGNC Symbol;Acc:4171]	-3.15391	0.0132796
ENSG00000117228	GBP1	guanylate binding protein 1, interferon-inducible [Source:HGNC Symbol;Acc:4182]	-2.36115	2.37857e-05
ENSG00000115271	GCA	grancalcin, EF-hand calcium binding protein [Source:HGNC Symbol;Acc:15990]	1.48689	0.000282691
ENSG00000131979	GCH1	GTP cyclohydrolase 1 [Source:HGNC Symbol;Acc:4193]	1.10936	7.03081e-12
ENSG00000130513	GDF15	growth differentiation factor 15 [Source:HGNC Symbol;Acc:30142]	-1.4739	0.0218882
ENSG00000168621	GDNF	glial cell derived neurotrophic factor [Source:HGNC Symbol;Acc:4232]	-1.03539	0.00026557
ENSG00000248587	GDNF-AS1	GDNF antisense RNA 1 (head to head) [Source:HGNC Symbol;Acc:43592]	-1.45	1.93969e-06
ENSG00000130055	GDPD2	glycerophosphodiester phosphodiesterase domain containing 2 [Source:HGNC Symbol;Acc:25974]	-3.46701	0.00250497
ENSG00000131095	GFAP	glial fibrillary acidic protein [Source:HGNC Symbol;Acc:4235]	-7.44334	3.52802e-114
ENSG00000131459	GFPT2	glutamine-fructose-6-phosphate transaminase 2 [Source:HGNC Symbol;Acc:4242]	-1.73289	1.81177e-192
ENSG00000100031	GGT1	gamma-glutamyltransferase 1 [Source:HGNC Symbol;Acc:4250]	1.79767	4.10626e-09
ENSG00000106560	GIMAP2	GTPase, IMAP family member 2 [Source:HGNC Symbol;Acc:21789]	1.67858	7.52801e-12
ENSG00000152661	GJA1	gap junction protein, alpha 1, 43kDa [Source:HGNC Symbol;Acc:4274]	5.08584	4.9971e-92
ENSG00000121743	GJA3	gap junction protein, alpha 3, 46kDa [Source:HGNC Symbol;Acc:4277]	-1.22793	1.00403e-08
ENSG00000169562	GJB1	gap junction protein, beta 1, 32kDa [Source:HGNC Symbol;Acc:4283]	1.95022	9.42043e-15
ENSG00000198835	GJC2	gap junction protein, gamma 2, 47kDa [Source:HGNC Symbol;Acc:17494]	1.51066	0.0218882
ENSG00000106571	GLI3	GLI family zinc finger 3 [Source:HGNC Symbol;Acc:4319]	1.43273	3.56116e-93
ENSG00000126603	GLIS2	GLIS family zinc finger 2 [Source:HGNC Symbol;Acc:29450]	-2.47641	0.0259823
ENSG00000107249	GLIS3	GLIS family zinc finger 3 [Source:HGNC Symbol;Acc:28510]	-1.70117	2.17689e-185
ENSG00000186281	GPAT2	glycerol-3-phosphate acyltransferase 2, mitochondrial [Source:HGNC Symbol;Acc:27168]	1.89285	0.000939016
ENSG00000063660	GPC1	glypican 1 [Source:HGNC Symbol;Acc:4449]	-1.29987	7.84594e-201
ENSG00000167588	GPD1	glycerol-3-phosphate dehydrogenase 1 (soluble) [Source:HGNC Symbol;Acc:4455]	-2.57243	5.28512e-05
ENSG00000150625	GPM6A	glycoprotein M6A [Source:HGNC Symbol;Acc:4460]	-1.07972	4.94296e-132
ENSG00000046653	GPM6B	glycoprotein M6B [Source:HGNC Symbol;Acc:4461]	-1.01937	7.37902e-162
ENSG00000112414	GPR126	G protein-coupled receptor 126 [Source:HGNC Symbol;Acc:13841]	1.78709	4.9106e-234
ENSG00000111452	GPR133	G protein-coupled receptor 133 [Source:HGNC Symbol;Acc:19893]	2.87014	0.000298985
ENSG00000158292	GPR153	G protein-coupled receptor 153 [Source:HGNC Symbol;Acc:23618]	1.07665	9.63937e-17
ENSG00000151025	GPR158	G protein-coupled receptor 158 [Source:HGNC Symbol;Acc:23689]	-2.17435	3.56061e-29
ENSG00000170075	GPR37L1	G protein-coupled receptor 37 like 1 [Source:HGNC Symbol;Acc:14923]	-2.50663	1.63376e-90
ENSG00000205336	GPR56	G protein-coupled receptor 56 [Source:HGNC Symbol;Acc:4512]	-1.4505	4.65699e-142
ENSG00000164199	GPR98	G protein-coupled receptor 98 [Source:HGNC Symbol;Acc:17416]	-2.10403	7.51287e-222
ENSG00000013588	GPRC5A	G protein-coupled receptor, family C, group 5, member A [Source:HGNC Symbol;Acc:9836]	-2.03948	0.00653337
ENSG00000170412	GPRC5C	G protein-coupled receptor, family C, group 5, member C [Source:HGNC Symbol;Acc:13309]	-4.28875	0.0492044
ENSG00000167701	GPT	glutamic-pyruvate transaminase (alanine aminotransferase) [Source:HGNC Symbol;Acc:4552]	-1.35314	0.00406844
ENSG00000233276	GPX1	glutathione peroxidase 1 [Source:HGNC Symbol;Acc:4553]	-1.2102	1.28713e-43
ENSG00000211445	GPX3	glutathione peroxidase 3 (plasma) [Source:HGNC Symbol;Acc:4555]	-2.00747	1.81276e-37
ENSG00000196208	GREB1	growth regulation by estrogen in breast cancer 1 [Source:HGNC Symbol;Acc:24885]	1.56007	4.12173e-16
ENSG00000166923	GREM1	gremlin 1, DAN family BMP antagonist [Source:HGNC Symbol;Acc:2001]	-4.36538	2.10878e-57
ENSG00000120251	GRIA2	glutamate receptor, ionotropic, AMPA 2 [Source:HGNC Symbol;Acc:4572]	-2.84667	2.94012e-41
ENSG00000125675	GRIA3	glutamate receptor, ionotropic, AMPA 3 [Source:HGNC Symbol;Acc:4573]	-3.95682	1.47027e-89
ENSG00000149403	GRIK4	glutamate receptor, ionotropic, kainate 4 [Source:HGNC Symbol;Acc:4582]	-1.82213	1.08549e-17
ENSG00000133937	GSC	goosecoid homeobox [Source:HGNC Symbol;Acc:4612]	1.37134	0.00352298
ENSG00000073605	GSDMB	gasdermin B [Source:HGNC Symbol;Acc:23690]	1.27633	0.0204805
ENSG00000104518	GSDMD	gasdermin D [Source:HGNC Symbol;Acc:25697]	4.43372	1.94554e-21
ENSG00000131149	GSE1	Gse1 coiled-coil protein [Source:HGNC Symbol;Acc:28979]	-1.0119	6.58399e-81
ENSG00000168765	GSTM4	glutathione S-transferase mu 4 [Source:HGNC Symbol;Acc:4636]	-1.43059	1.19435e-08
ENSG00000184674	GSTT1	glutathione S-transferase theta 1 [Source:HGNC Symbol;Acc:4641]	2.15404	1.59936e-06
ENSG00000169840	GSX1	GS homeobox 1 [Source:HGNC Symbol;Acc:20374]	-5.73731	2.63977e-74
ENSG00000188342	GTF2F2	general transcription factor IIF, polypeptide 2, 30kDa [Source:HGNC Symbol;Acc:4653]	1.30649	1.0878e-44
ENSG00000239650	GUSBP4	glucuronidase, beta pseudogene 4 [Source:HGNC Symbol;Acc:18220]	-1.57936	0.0104532
ENSG00000215630	GUSBP9	glucuronidase, beta pseudogene 9 [Source:HGNC Symbol;Acc:42323]	-1.30266	2.59629e-11
ENSG00000056998	GYG2	glycogenin 2 [Source:HGNC Symbol;Acc:4700]	2.53889	0.00393889
ENSG00000136732	GYPC	glycophorin C (Gerbich blood group) [Source:HGNC Symbol;Acc:4704]	2.1387	0.00418762
ENSG00000130600	H19	H19, imprinted maternally expressed transcript (non-protein coding) [Source:HGNC Symbol;Acc:4713]	-1.72765	2.91532e-65
ENSG00000189060	H1F0	H1 histone family, member 0 [Source:HGNC Symbol;Acc:4714]	-2.34343	1.44416e-73
ENSG00000164107	HAND2	heart and neural crest derivatives expressed 2 [Source:HGNC Symbol;Acc:4808]	-1.38632	7.05e-17
ENSG00000140511	HAPLN3	hyaluronan and proteoglycan link protein 3 [Source:HGNC Symbol;Acc:21446]	-1.98483	9.4975e-34
ENSG00000103044	HAS3	hyaluronan synthase 3 [Source:HGNC Symbol;Acc:4820]	1.42687	7.15165e-13
ENSG00000213397	HAUS7	HAUS augmin-like complex, subunit 7 [Source:HGNC Symbol;Acc:32979]	1.74204	2.67416e-05
ENSG00000086506	HBQ1	hemoglobin, theta 1 [Source:HGNC Symbol;Acc:4833]	1.96218	0.00249852
ENSG00000269235	HCCAT3	hepatocellular carcinoma associated transcript 3 (non-protein coding) [Source:HGNC Symbol;Acc:48598]	-1.22868	0.0384328
ENSG00000140287	HDC	histidine decarboxylase [Source:HGNC Symbol;Acc:4855]	3.06436	0.0227334
ENSG00000138411	HECW2	HECT, C2 and WW domain containing E3 ubiquitin protein ligase 2 [Source:HGNC Symbol;Acc:29853]	-3.40016	4.02594e-05
ENSG00000173706	HEG1	heart development protein with EGF-like domains 1 [Source:HGNC Symbol;Acc:29227]	-1.23529	2.02554e-29
ENSG00000187821	HELT	helt bHLH transcription factor [Source:HGNC Symbol;Acc:33783]	-3.73118	1.67951e-09
ENSG00000136929	HEMGN	hemogen [Source:HGNC Symbol;Acc:17509]	1.85672	0.00582449
ENSG00000114315	HES1	hes family bHLH transcription factor 1 [Source:HGNC Symbol;Acc:5192]	-1.76763	8.83161e-12
ENSG00000197921	HES5	hes family bHLH transcription factor 5 [Source:HGNC Symbol;Acc:19764]	-5.04445	3.92631e-75
ENSG00000164683	HEY1	hes-related family bHLH transcription factor with YRPW motif 1 [Source:HGNC Symbol;Acc:4880]	-3.21202	3.36414e-46
ENSG00000135547	HEY2	hes-related family bHLH transcription factor with YRPW motif 2 [Source:HGNC Symbol;Acc:4881]	-2.21894	3.46627e-11
ENSG00000163909	HEYL	hes-related family bHLH transcription factor with YRPW motif-like [Source:HGNC Symbol;Acc:4882]	-2.41728	2.03939e-32
ENSG00000054392	HHAT	hedgehog acyltransferase [Source:HGNC Symbol;Acc:18270]	-1.43761	2.98921e-05
ENSG00000164161	HHIP	hedgehog interacting protein [Source:HGNC Symbol;Acc:14866]	-4.34182	9.04378e-25
ENSG00000248890	HHIP-AS1	HHIP antisense RNA 1 [Source:HGNC Symbol;Acc:44182]	-5.52477	0.000100046
ENSG00000196312	HIATL2	hippocampus abundant transcript-like 2 [Source:HGNC Symbol;Acc:23672]	1.40351	2.97439e-30
ENSG00000177374	HIC1	hypermethylated in cancer 1 [Source:HGNC Symbol;Acc:4909]	-1.79323	0.0144034
ENSG00000188662	HILS1	histone linker H1 domain, spermatid-specific 1, pseudogene [Source:HGNC Symbol;Acc:30616]	1.86415	1.22014e-09
ENSG00000064393	HIPK2	homeodomain interacting protein kinase 2 [Source:HGNC Symbol;Acc:14402]	1.26103	7.30302e-197
ENSG00000196787	HIST1H2AG	histone cluster 1, H2ag [Source:HGNC Symbol;Acc:4737]	1.20422	3.02465e-05
ENSG00000180596	HIST1H2BC	histone cluster 1, H2bc [Source:HGNC Symbol;Acc:4757]	1.24724	0.0149858
ENSG00000233822	HIST1H2BN	histone cluster 1, H2bn [Source:HGNC Symbol;Acc:4749]	1.23439	1.81223e-09
ENSG00000158406	HIST1H4H	histone cluster 1, H4h [Source:HGNC Symbol;Acc:4788]	1.24367	2.99604e-05
ENSG00000234745	HLA-B	major histocompatibility complex, class I, B [Source:HGNC Symbol;Acc:4932]	2.07111	7.60789e-178
ENSG00000242574	HLA-DMB	major histocompatibility complex, class II, DM beta [Source:HGNC Symbol;Acc:4935]	-1.15279	0.0380405
ENSG00000204252	HLA-DOA	major histocompatibility complex, class II, DO alpha [Source:HGNC Symbol;Acc:4936]	-3.48947	1.0835e-07
ENSG00000231389	HLA-DPA1	major histocompatibility complex, class II, DP alpha 1 [Source:HGNC Symbol;Acc:4938]	-1.31007	3.36834e-16
ENSG00000223865	HLA-DPB1	major histocompatibility complex, class II, DP beta 1 [Source:HGNC Symbol;Acc:4940]	-1.21814	0.00370252
ENSG00000179344	HLA-DQB1	major histocompatibility complex, class II, DQ beta 1 [Source:HGNC Symbol;Acc:4944]	1.96219	0.00249852
ENSG00000232629	HLA-DQB2	major histocompatibility complex, class II, DQ beta 2 [Source:HGNC Symbol;Acc:4945]	1.56434	0.0151532
ENSG00000204287	HLA-DRA	major histocompatibility complex, class II, DR alpha [Source:HGNC Symbol;Acc:4947]	-1.23805	7.26947e-62
ENSG00000196126	HLA-DRB1	major histocompatibility complex, class II, DR beta 1 [Source:HGNC Symbol;Acc:4948]	-1.3115	6.95061e-05
ENSG00000198502	HLA-DRB5	major histocompatibility complex, class II, DR beta 5 [Source:HGNC Symbol;Acc:4953]	-1.80376	2.0867e-05
ENSG00000136630	HLX	H2.0-like homeobox [Source:HGNC Symbol;Acc:4978]	1.922	0.0389167
ENSG00000112972	HMGCS1	3-hydroxy-3-methylglutaryl-CoA synthase 1 (soluble) [Source:HGNC Symbol;Acc:5007]	1.70148	3.88592e-248
ENSG00000215612	HMX1	H6 family homeobox 1 [Source:HGNC Symbol;Acc:5017]	2.11161	6.49939e-16
ENSG00000234491	HNRNPA1P51	heterogeneous nuclear ribonucleoprotein A1 pseudogene 51 [Source:HGNC Symbol;Acc:48781]	1.12981	0.0369951
ENSG00000128710	HOXD10	homeobox D10 [Source:HGNC Symbol;Acc:5133]	3.82794	1.06199e-15
ENSG00000128713	HOXD11	homeobox D11 [Source:HGNC Symbol;Acc:5134]	4.30667	0.0492044
ENSG00000237380	HOXD-AS2	HOXD cluster antisense RNA 2 [Source:HGNC Symbol;Acc:43756]	1.15977	0.00266874
ENSG00000121905	HPCA	hippocalcin [Source:HGNC Symbol;Acc:5144]	-3.34216	7.14659e-05
ENSG00000227392	HPN-AS1	HPN antisense RNA 1 [Source:HGNC Symbol;Acc:47041]	-5.83492	4.96742e-21
ENSG00000107521	HPS1	Hermansky-Pudlak syndrome 1 [Source:HGNC Symbol;Acc:5163]	4.57348	1.15253e-29
ENSG00000168453	HR	hair growth associated [Source:HGNC Symbol;Acc:5172]	-1.83984	9.06659e-233
ENSG00000196639	HRH1	histamine receptor H1 [Source:HGNC Symbol;Acc:5182]	-2.67743	0.00958812
ENSG00000185352	HS6ST3	heparan sulfate 6-O-sulfotransferase 3 [Source:HGNC Symbol;Acc:19134]	-2.53335	1.29688e-05
ENSG00000132196	HSD17B7	hydroxysteroid (17-beta) dehydrogenase 7 [Source:HGNC Symbol;Acc:5215]	1.24674	1.13199e-15
ENSG00000099251	HSD17B7P2	hydroxysteroid (17-beta) dehydrogenase 7 pseudogene 2 [Source:HGNC Symbol;Acc:28120]	1.58579	6.36293e-05
ENSG00000169271	HSPB3	heat shock 27kDa protein 3 [Source:HGNC Symbol;Acc:5248]	-1.64202	4.28995e-56
ENSG00000152137	HSPB8	heat shock 22kDa protein 8 [Source:HGNC Symbol;Acc:30171]	-1.45128	6.79251e-06
ENSG00000109854	HTATIP2	HIV-1 Tat interactive protein 2, 30kDa [Source:HGNC Symbol;Acc:16637]	2.22839	1.61426e-05
ENSG00000271361	HTATSF1P2	HIV-1 Tat specific factor 1 pseudogene 2 [Source:HGNC Symbol;Acc:38586]	2.00965	0.010138
ENSG00000114378	HYAL1	hyaluronoglucosaminidase 1 [Source:HGNC Symbol;Acc:5320]	-1.08678	5.86418e-06
ENSG00000157423	HYDIN	HYDIN, axonemal central pair apparatus protein [Source:HGNC Symbol;Acc:19368]	-1.65861	0.00178734
ENSG00000125968	ID1	inhibitor of DNA binding 1, dominant negative helix-loop-helix protein [Source:HGNC Symbol;Acc:5360]	-2.93794	2.22348e-101
ENSG00000115738	ID2	inhibitor of DNA binding 2, dominant negative helix-loop-helix protein [Source:HGNC Symbol;Acc:5361]	-1.52667	3.4453e-66
ENSG00000117318	ID3	inhibitor of DNA binding 3, dominant negative helix-loop-helix protein [Source:HGNC Symbol;Acc:5362]	-2.24133	4.76888e-253
ENSG00000172201	ID4	inhibitor of DNA binding 4, dominant negative helix-loop-helix protein [Source:HGNC Symbol;Acc:5363]	-2.80182	6.57628e-117
ENSG00000163565	IFI16	interferon, gamma-inducible protein 16 [Source:HGNC Symbol;Acc:5395]	-1.20711	3.08785e-27
ENSG00000165949	IFI27	interferon, alpha-inducible protein 27 [Source:HGNC Symbol;Acc:5397]	-1.48305	0.0133209
ENSG00000137965	IFI44	interferon-induced protein 44 [Source:HGNC Symbol;Acc:16938]	1.57082	4.06091e-12
ENSG00000137959	IFI44L	interferon-induced protein 44-like [Source:HGNC Symbol;Acc:17817]	1.36026	0.00015125
ENSG00000244242	IFITM10	interferon induced transmembrane protein 10 [Source:HGNC Symbol;Acc:40022]	-2.90904	1.37584e-17
ENSG00000118096	IFT46	intraflagellar transport 46 homolog (Chlamydomonas) [Source:HGNC Symbol;Acc:26146]	-1.18587	2.55067e-07
ENSG00000103742	IGDCC4	immunoglobulin superfamily, DCC subclass, member 4 [Source:HGNC Symbol;Acc:13770]	-2.52796	5.85261e-53
ENSG00000073792	IGF2BP2	insulin-like growth factor 2 mRNA binding protein 2 [Source:HGNC Symbol;Acc:28867]	1.63307	1.93457e-53
ENSG00000146674	IGFBP3	insulin-like growth factor binding protein 3 [Source:HGNC Symbol;Acc:5472]	-4.2455	3.4966e-06
ENSG00000141753	IGFBP4	insulin-like growth factor binding protein 4 [Source:HGNC Symbol;Acc:5473]	-1.77917	1.35998e-37
ENSG00000115461	IGFBP5	insulin-like growth factor binding protein 5 [Source:HGNC Symbol;Acc:5474]	-1.61847	1.99227e-05
ENSG00000137142	IGFBPL1	insulin-like growth factor binding protein-like 1 [Source:HGNC Symbol;Acc:20081]	-2.26977	2.36085e-98
ENSG00000143061	IGSF3	immunoglobulin superfamily, member 3 [Source:HGNC Symbol;Acc:5950]	-1.67135	9.33398e-10
ENSG00000080854	IGSF9B	immunoglobulin superfamily, member 9B [Source:HGNC Symbol;Acc:32326]	-1.19072	9.54496e-42
ENSG00000143466	IKBKE	inhibitor of kappa light polypeptide gene enhancer in B-cells, kinase epsilon [Source:HGNC Symbol;Acc:14552]	3.49916	0.00250497
ENSG00000095752	IL11	interleukin 11 [Source:HGNC Symbol;Acc:5966]	-3.87316	0.000135545
ENSG00000123496	IL13RA2	interleukin 13 receptor, alpha 2 [Source:HGNC Symbol;Acc:5975]	3.10211	1.15226e-19
ENSG00000172349	IL16	interleukin 16 [Source:HGNC Symbol;Acc:5980]	1.05947	1.42983e-13
ENSG00000163701	IL17RE	interleukin 17 receptor E [Source:HGNC Symbol;Acc:18439]	-2.01884	0.000410307
ENSG00000104998	IL27RA	interleukin 27 receptor, alpha [Source:HGNC Symbol;Acc:17290]	1.97881	0.000157806
ENSG00000185291	IL3RA	interleukin 3 receptor, alpha (low affinity) [Source:HGNC Symbol;Acc:6012]	-1.30182	0.000396212
ENSG00000143195	ILDR2	immunoglobulin-like domain containing receptor 2 [Source:HGNC Symbol;Acc:18131]	-1.29251	6.62013e-48
ENSG00000104331	IMPAD1	inositol monophosphatase domain containing 1 [Source:HGNC Symbol;Acc:26019]	1.00625	1.30875e-128
ENSG00000163083	INHBB	inhibin, beta B [Source:HGNC Symbol;Acc:6067]	-1.36015	0.0440933
ENSG00000139269	INHBE	inhibin, beta E [Source:HGNC Symbol;Acc:24029]	-1.53921	0.00209179
ENSG00000186480	INSIG1	insulin induced gene 1 [Source:HGNC Symbol;Acc:6083]	1.21736	1.90316e-73
ENSG00000173404	INSM1	insulinoma-associated 1 [Source:HGNC Symbol;Acc:6090]	-2.67841	9.86361e-67
ENSG00000168348	INSM2	insulinoma-associated 2 [Source:HGNC Symbol;Acc:17539]	-2.86582	8.99368e-15
ENSG00000250492	INTS6P1	integrator complex subunit 6 pseudogene 1 [Source:HGNC Symbol;Acc:43921]	1.10741	0.000136682
ENSG00000124313	IQSEC2	IQ motif and Sec7 domain 2 [Source:HGNC Symbol;Acc:29059]	1.0599	0.000275635
ENSG00000185507	IRF7	interferon regulatory factor 7 [Source:HGNC Symbol;Acc:6122]	-1.34949	1.33966e-08
ENSG00000167930	ITFG3	integrin alpha FG-GAP repeat containing 3 [Source:HGNC Symbol;Acc:14163]	-1.03693	0.00245408
ENSG00000005884	ITGA3	integrin, alpha 3 (antigen CD49C, alpha 3 subunit of VLA-3 receptor) [Source:HGNC Symbol;Acc:6139]	-3.46759	8.91671e-53
ENSG00000135424	ITGA7	integrin, alpha 7 [Source:HGNC Symbol;Acc:6143]	-2.92188	1.27844e-53
ENSG00000156886	ITGAD	integrin, alpha D [Source:HGNC Symbol;Acc:6146]	-2.26092	0.0166584
ENSG00000132470	ITGB4	integrin, beta 4 [Source:HGNC Symbol;Acc:6158]	-3.00776	4.94787e-13
ENSG00000082781	ITGB5	integrin, beta 5 [Source:HGNC Symbol;Acc:6160]	1.48689	1.39632e-49
ENSG00000105855	ITGB8	integrin, beta 8 [Source:HGNC Symbol;Acc:6163]	-1.85969	2.09079e-153
ENSG00000123243	ITIH5	inter-alpha-trypsin inhibitor heavy chain family, member 5 [Source:HGNC Symbol;Acc:21449]	-5.77084	1.43734e-241
ENSG00000102313	ITIH6	inter-alpha-trypsin inhibitor heavy chain family, member 6 [Source:HGNC Symbol;Acc:28907]	1.41684	1.6362e-12
ENSG00000137825	ITPKA	inositol-trisphosphate 3-kinase A [Source:HGNC Symbol;Acc:6178]	-1.02273	2.66479e-11
ENSG00000150995	ITPR1	inositol 1,4,5-trisphosphate receptor, type 1 [Source:HGNC Symbol;Acc:6180]	1.26508	2.11742e-17
ENSG00000148841	ITPRIP	inositol 1,4,5-trisphosphate receptor interacting protein [Source:HGNC Symbol;Acc:29370]	1.18259	0.00502138
ENSG00000043143	JADE2	jade family PHD finger 2 [Source:HGNC Symbol;Acc:22984]	1.88863	6.52049e-29
ENSG00000184916	JAG2	jagged 2 [Source:HGNC Symbol;Acc:6189]	1.581	1.31768e-08
ENSG00000162434	JAK1	Janus kinase 1 [Source:HGNC Symbol;Acc:6190]	1.19624	2.11448e-18
ENSG00000152969	JAKMIP1	janus kinase and microtubule interacting protein 1 [Source:HGNC Symbol;Acc:26460]	2.58639	1.29221e-10
ENSG00000154118	JPH3	junctophilin 3 [Source:HGNC Symbol;Acc:14203]	-1.22058	7.29811e-07
ENSG00000107104	KANK1	KN motif and ankyrin repeat domains 1 [Source:HGNC Symbol;Acc:19309]	1.32903	5.45432e-104
ENSG00000165572	KBTBD6	kelch repeat and BTB (POZ) domain containing 6 [Source:HGNC Symbol;Acc:25340]	1.09046	2.21217e-30
ENSG00000129159	KCNC1	potassium voltage-gated channel, Shaw-related subfamily, member 1 [Source:HGNC Symbol;Acc:6233]	-1.40984	2.93037e-09
ENSG00000166006	KCNC2	potassium voltage-gated channel, Shaw-related subfamily, member 2 [Source:HGNC Symbol;Acc:6234]	4.00508	5.60421e-15
ENSG00000180509	KCNE1	potassium voltage-gated channel, Isk-related family, member 1 [Source:HGNC Symbol;Acc:6240]	-1.52759	0.0151532
ENSG00000183960	KCNH8	potassium voltage-gated channel, subfamily H (eag-related), member 8 [Source:HGNC Symbol;Acc:18864]	-1.48651	3.39635e-16
ENSG00000187486	KCNJ11	potassium inwardly-rectifying channel, subfamily J, member 11 [Source:HGNC Symbol;Acc:6257]	-1.91673	0.0062366
ENSG00000171303	KCNK3	potassium channel, subfamily K, member 3 [Source:HGNC Symbol;Acc:6278]	-3.40016	4.02594e-05
ENSG00000156113	KCNMA1	potassium large conductance calcium-activated channel, subfamily M, alpha member 1 [Source:HGNC Symbol;Acc:6284]	-4.95148	2.35462e-18
ENSG00000143603	KCNN3	potassium intermediate/small conductance calcium-activated channel, subfamily N, member 3 [Source:HGNC Symbol;Acc:6292]	-2.14711	1.49709e-12
ENSG00000104783	KCNN4	potassium intermediate/small conductance calcium-activated channel, subfamily N, member 4 [Source:HGNC Symbol;Acc:6293]	-4.28875	0.0492044
ENSG00000170745	KCNS3	potassium voltage-gated channel, delayed-rectifier, subfamily S, member 3 [Source:HGNC Symbol;Acc:6302]	1.25615	6.27816e-45
ENSG00000235750	KIAA0040	KIAA0040 [Source:HGNC Symbol;Acc:28950]	2.60792	7.77604e-06
ENSG00000069712	KIAA1107	KIAA1107 [Source:HGNC Symbol;Acc:29192]	1.50105	0.00435613
ENSG00000120549	KIAA1217	KIAA1217 [Source:HGNC Symbol;Acc:25428]	1.04187	4.0408e-09
ENSG00000250305	KIAA1456	KIAA1456 [Source:HGNC Symbol;Acc:26725]	-2.25564	2.18094e-09
ENSG00000116852	KIF21B	kinesin family member 21B [Source:HGNC Symbol;Acc:29442]	1.2699	2.20635e-20
ENSG00000066735	KIF26A	kinesin family member 26A [Source:HGNC Symbol;Acc:20226]	-2.88241	4.07688e-17
ENSG00000119138	KLF9	Kruppel-like factor 9 [Source:HGNC Symbol;Acc:1123]	-2.84705	1.78755e-90
ENSG00000162873	KLHDC8A	kelch domain containing 8A [Source:HGNC Symbol;Acc:25573]	-1.28959	1.44783e-06
ENSG00000102271	KLHL4	kelch-like family member 4 [Source:HGNC Symbol;Acc:6355]	1.95308	0.0062366
ENSG00000269012	KRT18P40	keratin 18 pseudogene 40 [Source:HGNC Symbol;Acc:33409]	-2.77433	0.000503821
ENSG00000171435	KSR2	kinase suppressor of ras 2 [Source:HGNC Symbol;Acc:18610]	-1.19787	0.0128571
ENSG00000198910	L1CAM	L1 cell adhesion molecule [Source:HGNC Symbol;Acc:6470]	-1.84855	8.57116e-168
ENSG00000053747	LAMA3	laminin, alpha 3 [Source:HGNC Symbol;Acc:6483]	1.89266	0.00954678
ENSG00000196878	LAMB3	laminin, beta 3 [Source:HGNC Symbol;Acc:6490]	-2.07061	0.00065829
ENSG00000050555	LAMC3	laminin, gamma 3 [Source:HGNC Symbol;Acc:6494]	1.40201	2.76336e-22
ENSG00000162511	LAPTM5	lysosomal protein transmembrane 5 [Source:HGNC Symbol;Acc:29612]	1.49911	0.0358262
ENSG00000002834	LASP1	LIM and SH3 protein 1 [Source:HGNC Symbol;Acc:6513]	1.0875	5.63876e-17
ENSG00000086730	LAT2	linker for activation of T cells family, member 2 [Source:HGNC Symbol;Acc:12749]	-1.03281	0.0186511
ENSG00000204381	LAYN	layilin [Source:HGNC Symbol;Acc:29471]	2.74662	0.000855264
ENSG00000213626	LBH	limb bud and heart development [Source:HGNC Symbol;Acc:29532]	-2.65357	1.65761e-22
ENSG00000257702	LBX2-AS1	LBX2 antisense RNA 1 [Source:HGNC Symbol;Acc:25136]	-3.03237	0.0227334
ENSG00000213398	LCAT	lecithin-cholesterol acyltransferase [Source:HGNC Symbol;Acc:6522]	-1.82528	2.58245e-31
ENSG00000197084	LCE1C	late cornified envelope 1C [Source:HGNC Symbol;Acc:29464]	-7.52202	1.07985e-19
ENSG00000136167	LCP1	lymphocyte cytosolic protein 1 (L-plastin) [Source:HGNC Symbol;Acc:6528]	1.4869	0.000282691
ENSG00000182195	LDOC1	leucine zipper, down-regulated in cancer 1 [Source:HGNC Symbol;Acc:6548]	1.03297	7.21077e-07
ENSG00000138795	LEF1	lymphoid enhancer-binding factor 1 [Source:HGNC Symbol;Acc:6551]	2.82032	2.03989e-10
ENSG00000106003	LFNG	LFNG O-fucosylpeptide 3-beta-N-acetylglucosaminyltransferase [Source:HGNC Symbol;Acc:6560]	-3.07915	7.69678e-17
ENSG00000131981	LGALS3	lectin, galactoside-binding, soluble, 3 [Source:HGNC Symbol;Acc:6563]	-2.26422	5.04024e-40
ENSG00000153012	LGI2	leucine-rich repeat LGI family, member 2 [Source:HGNC Symbol;Acc:18710]	1.10988	4.53117e-16
ENSG00000168481	LGI3	leucine-rich repeat LGI family, member 3 [Source:HGNC Symbol;Acc:18711]	1.98618	5.92154e-27
ENSG00000153902	LGI4	leucine-rich repeat LGI family, member 4 [Source:HGNC Symbol;Acc:18712]	-5.36668	8.64016e-15
ENSG00000139292	LGR5	leucine-rich repeat containing G protein-coupled receptor 5 [Source:HGNC Symbol;Acc:4504]	-2.30726	3.40395e-233
ENSG00000183722	LHFP	lipoma HMGIC fusion partner [Source:HGNC Symbol;Acc:6586]	1.72703	0.00792616
ENSG00000128342	LIF	leukemia inhibitory factor [Source:HGNC Symbol;Acc:6596]	-1.73028	2.1743e-08
ENSG00000136490	LIMD2	LIM domain containing 2 [Source:HGNC Symbol;Acc:28142]	-1.51887	2.51829e-06
ENSG00000235823	LINC00263	long intergenic non-protein coding RNA 263 [Source:HGNC Symbol;Acc:28060]	1.37413	2.39202e-26
ENSG00000224924	LINC00320	long intergenic non-protein coding RNA 320 [Source:HGNC Symbol;Acc:19690]	1.22056	1.02299e-05
ENSG00000229645	LINC00341	long intergenic non-protein coding RNA 341 [Source:HGNC Symbol;Acc:20353]	-2.21629	5.70906e-09
ENSG00000232117	LINC00384	long intergenic non-protein coding RNA 384 [Source:HGNC Symbol;Acc:42711]	-6.42254	5.3728e-09
ENSG00000183674	LINC00518	long intergenic non-protein coding RNA 518 [Source:HGNC Symbol;Acc:28626]	1.36957	9.31512e-05
ENSG00000258955	LINC00519	long intergenic non-protein coding RNA 519 [Source:HGNC Symbol;Acc:19838]	-1.83182	0.0236795
ENSG00000257585	LINC00609	long intergenic non-protein coding RNA 609 [Source:HGNC Symbol;Acc:43960]	-1.30206	6.00736e-05
ENSG00000237687	LINC00686	long intergenic non-protein coding RNA 686 [Source:HGNC Symbol;Acc:16221]	-3.29367	4.8556e-10
ENSG00000231419	LINC00689	long intergenic non-protein coding RNA 689 [Source:HGNC Symbol;Acc:27217]	-3.80057	0.000245459
ENSG00000228214	LINC00693	long intergenic non-protein coding RNA 693 [Source:HGNC Symbol;Acc:44526]	-1.58452	5.47754e-24
ENSG00000245164	LINC00861	long intergenic non-protein coding RNA 861 [Source:HGNC Symbol;Acc:45133]	2.93157	0.0384997
ENSG00000258700	LINC00871	long intergenic non-protein coding RNA 871 [Source:HGNC Symbol;Acc:47038]	-2.67743	0.00958812
ENSG00000236499	LINC00896	long intergenic non-protein coding RNA 896 [Source:HGNC Symbol;Acc:26519]	1.08752	0.000113667
ENSG00000255571	LINC00925	long intergenic non-protein coding RNA 925 [Source:HGNC Symbol;Acc:27388]	-1.63362	3.54401e-17
ENSG00000249628	LINC00942	long intergenic non-protein coding RNA 942 [Source:HGNC Symbol;Acc:48636]	2.21773	3.62827e-10
ENSG00000177133	LINC00982	long intergenic non-protein coding RNA 982 [Source:HGNC Symbol;Acc:48664]	-1.5132	1.12399e-05
ENSG00000232077	LINC01031	long intergenic non-protein coding RNA 1031 [Source:HGNC Symbol;Acc:49017]	-3.03237	0.0227334
ENSG00000249378	LINC01060	long intergenic non-protein coding RNA 1060 [Source:HGNC Symbol;Acc:49081]	-1.65816	0.031886
ENSG00000236423	LINC01134	long intergenic non-protein coding RNA 1134 [Source:HGNC Symbol;Acc:49449]	-1.35028	0.0232878
ENSG00000233621	LINC01137	long intergenic non-protein coding RNA 1137 [Source:HGNC Symbol;Acc:49453]	-1.27697	0.027832
ENSG00000233639	LINC01158	long intergenic non-protein coding RNA 1158 [Source:HGNC Symbol;Acc:49513]	4.25548	1.31483e-22
ENSG00000166407	LMO1	LIM domain only 1 (rhombotin 1) [Source:HGNC Symbol;Acc:6641]	-1.83427	1.32193e-06
ENSG00000163431	LMOD1	leiomodin 1 (smooth muscle) [Source:HGNC Symbol;Acc:6647]	-1.30073	0.017255
ENSG00000142235	LMTK3	lemur tyrosine kinase 3 [Source:HGNC Symbol;Acc:19295]	-2.08494	3.91415e-08
ENSG00000129038	LOXL1	lysyl oxidase-like 1 [Source:HGNC Symbol;Acc:6665]	-8.94712	6.63353e-186
ENSG00000261801	LOXL1-AS1	LOXL1 antisense RNA 1 [Source:HGNC Symbol;Acc:44169]	-5.48722	3.30699e-16
ENSG00000213071	LPAL2	lipoprotein, Lp(a)-like 2, pseudogene [Source:HGNC Symbol;Acc:21210]	-2.36432	0.042026
ENSG00000198121	LPAR1	lysophosphatidic acid receptor 1 [Source:HGNC Symbol;Acc:3166]	-1.2499	9.64032e-07
ENSG00000117114	LPHN2	latrophilin 2 [Source:HGNC Symbol;Acc:18582]	-1.19573	6.83758e-16
ENSG00000175445	LPL	lipoprotein lipase [Source:HGNC Symbol;Acc:6677]	1.39545	2.57774e-128
ENSG00000139263	LRIG3	leucine-rich repeats and immunoglobulin-like domains 3 [Source:HGNC Symbol;Acc:30991]	2.04036	1.57446e-06
ENSG00000123384	LRP1	low density lipoprotein receptor-related protein 1 [Source:HGNC Symbol;Acc:6692]	1.01649	7.41119e-60
ENSG00000081479	LRP2	low density lipoprotein receptor-related protein 2 [Source:HGNC Symbol;Acc:6694]	-1.50665	0.00184469
ENSG00000070018	LRP6	low density lipoprotein receptor-related protein 6 [Source:HGNC Symbol;Acc:6698]	1.08627	0.00635276
ENSG00000172061	LRRC15	leucine rich repeat containing 15 [Source:HGNC Symbol;Acc:20818]	-2.34643	0.0103954
ENSG00000079691	LRRC16A	leucine rich repeat containing 16A [Source:HGNC Symbol;Acc:21581]	4.90418	1.37699e-31
ENSG00000173988	LRRC63	leucine rich repeat containing 63 [Source:HGNC Symbol;Acc:34296]	1.79144	0.0355421
ENSG00000033122	LRRC7	leucine rich repeat containing 7 [Source:HGNC Symbol;Acc:18531]	-1.61424	0.00160233
ENSG00000160285	LSS	lanosterol synthase (2,3-oxidosqualene-lanosterol cyclase) [Source:HGNC Symbol;Acc:6708]	1.00451	1.43308e-84
ENSG00000160932	LY6E	lymphocyte antigen 6 complex, locus E [Source:HGNC Symbol;Acc:6727]	2.40698	5.21783e-87
ENSG00000204428	LY6G5C	lymphocyte antigen 6 complex, locus G5C [Source:HGNC Symbol;Acc:13932]	-1.04462	0.000604355
ENSG00000254087	LYN	v-yes-1 Yamaguchi sarcoma viral related oncogene homolog [Source:HGNC Symbol;Acc:6735]	3.83732	2.38452e-55
ENSG00000150551	LYPD1	LY6/PLAUR domain containing 1 [Source:HGNC Symbol;Acc:28431]	1.05344	0.00323239
ENSG00000178573	MAF	v-maf avian musculoaponeurotic fibrosarcoma oncogene homolog [Source:HGNC Symbol;Acc:6776]	-2.66169	2.47979e-16
ENSG00000185022	MAFF	v-maf avian musculoaponeurotic fibrosarcoma oncogene homolog F [Source:HGNC Symbol;Acc:6780]	-1.02319	4.27724e-05
ENSG00000105695	MAG	myelin associated glycoprotein [Source:HGNC Symbol;Acc:6783]	-1.1104	0.0171035
ENSG00000165072	MAMDC2	MAM domain containing 2 [Source:HGNC Symbol;Acc:23673]	-2.27067	0.00417367
ENSG00000176909	MAMSTR	MEF2 activating motif and SAP domain containing transcriptional regulator [Source:HGNC Symbol;Acc:26689]	-1.10431	0.0145847
ENSG00000112893	MAN2A1	mannosidase, alpha, class 2A, member 1 [Source:HGNC Symbol;Acc:6824]	-1.15434	4.10267e-101
ENSG00000069535	MAOB	monoamine oxidase B [Source:HGNC Symbol;Acc:6834]	-6.74111	2.68125e-11
ENSG00000166963	MAP1A	microtubule-associated protein 1A [Source:HGNC Symbol;Acc:6835]	-1.40307	2.86927e-192
ENSG00000078018	MAP2	microtubule-associated protein 2 [Source:HGNC Symbol;Acc:6839]	1.10597	1.10484e-135
ENSG00000171533	MAP6	microtubule-associated protein 6 [Source:HGNC Symbol;Acc:6868]	-2.57016	1.6569e-07
ENSG00000109339	MAPK10	mitogen-activated protein kinase 10 [Source:HGNC Symbol;Acc:6872]	1.66649	4.64011e-14
ENSG00000165406	MARCH8	membrane-associated ring finger (C3HC4) 8, E3 ubiquitin protein ligase [Source:HGNC Symbol;Acc:23356]	1.30244	5.20635e-20
ENSG00000172197	MBOAT1	membrane bound O-acyltransferase domain containing 1 [Source:HGNC Symbol;Acc:21579]	1.32055	2.65168e-14
ENSG00000153898	MCOLN2	mucolipin 2 [Source:HGNC Symbol;Acc:13357]	-3.2442	3.54922e-06
ENSG00000112139	MDGA1	MAM domain containing glycosylphosphatidylinositol anchor 1 [Source:HGNC Symbol;Acc:19267]	-2.3985	2.09315e-30
ENSG00000162591	MEGF6	multiple EGF-like-domains 6 [Source:HGNC Symbol;Acc:3232]	-2.70289	1.10086e-24
ENSG00000179277	MEIS3P1	Meis homeobox 3 pseudogene 1 [Source:HGNC Symbol;Acc:7002]	1.22069	0.0239611
ENSG00000153208	MERTK	c-mer proto-oncogene tyrosine kinase [Source:HGNC Symbol;Acc:7027]	1.63775	9.84857e-21
ENSG00000166823	MESP1	mesoderm posterior 1 homolog (mouse) [Source:HGNC Symbol;Acc:29658]	-1.74213	0.00532808
ENSG00000170439	METTL7B	methyltransferase like 7B [Source:HGNC Symbol;Acc:28276]	-5.25136	0.000672171
ENSG00000163975	MFI2	antigen p97 (melanoma associated) identified by monoclonal antibodies 133.2 and 96.5 [Source:HGNC Symbol;Acc:7037]	1.84313	8.55862e-05
ENSG00000100060	MFNG	MFNG O-fucosylpeptide 3-beta-N-acetylglucosaminyltransferase [Source:HGNC Symbol;Acc:7038]	-3.33738	1.00553e-85
ENSG00000008394	MGST1	microsomal glutathione S-transferase 1 [Source:HGNC Symbol;Acc:7061]	2.38168	0.0103954
ENSG00000133808	MICALCL	MICAL C-terminal like [Source:HGNC Symbol;Acc:25933]	-3.5579	0.00141148
ENSG00000204516	MICB	MHC class I polypeptide-related sequence B [Source:HGNC Symbol;Acc:7091]	3.90544	0.000135545
ENSG00000253522	MIR146A	microRNA 146a [Source:HGNC Symbol;Acc:31533]	3.1508	5.43933e-07
ENSG00000207955	MIR219-2	microRNA 219-2 [Source:HGNC Symbol;Acc:31598]	1.27592	7.6366e-10
ENSG00000264919	MIR4697	microRNA 4697 [Source:HGNC Symbol;Acc:41570]	-1.30143	0.00261785
ENSG00000223749	MIR503HG	MIR503 host gene (non-protein coding) [Source:HGNC Symbol;Acc:28258]	1.77313	9.62047e-65
ENSG00000207770	MIR568	microRNA 568 [Source:HGNC Symbol;Acc:32824]	-3.46701	0.00250497
ENSG00000187098	MITF	microphthalmia-associated transcription factor [Source:HGNC Symbol;Acc:7105]	-1.02916	3.34433e-26
ENSG00000100427	MLC1	megalencephalic leukoencephalopathy with subcortical cysts 1 [Source:HGNC Symbol;Acc:17082]	-1.05333	2.80359e-103
ENSG00000168404	MLKL	mixed lineage kinase domain-like [Source:HGNC Symbol;Acc:26617]	1.84783	4.60247e-10
ENSG00000102996	MMP15	matrix metallopeptidase 15 (membrane-inserted) [Source:HGNC Symbol;Acc:7161]	-1.20253	3.34044e-63
ENSG00000156103	MMP16	matrix metallopeptidase 16 (membrane-inserted) [Source:HGNC Symbol;Acc:7162]	1.50779	5.64772e-168
ENSG00000123342	MMP19	matrix metallopeptidase 19 [Source:HGNC Symbol;Acc:7165]	-6.81314	8.64954e-43
ENSG00000087245	MMP2	matrix metallopeptidase 2 (gelatinase A, 72kDa gelatinase, 72kDa type IV collagenase) [Source:HGNC Symbol;Acc:7166]	1.62521	1.83358e-57
ENSG00000169184	MN1	meningioma (disrupted in balanced translocation) 1 [Source:HGNC Symbol;Acc:7180]	-2.12083	1.28221e-50
ENSG00000138587	MNS1	meiosis-specific nuclear structural 1 [Source:HGNC Symbol;Acc:29636]	-1.07407	1.43109e-06
ENSG00000243479	MNX1-AS1	MNX1 antisense RNA 1 (head to head) [Source:HGNC Symbol;Acc:48954]	-1.1043	0.0145847
ENSG00000139714	MORN3	MORN repeat containing 3 [Source:HGNC Symbol;Acc:29807]	-4.91373	0.00439626
ENSG00000158887	MPZ	myelin protein zero [Source:HGNC Symbol;Acc:7225]	-1.47936	1.09329e-18
ENSG00000149573	MPZL2	myelin protein zero-like 2 [Source:HGNC Symbol;Acc:3496]	2.71175	0.00958812
ENSG00000135324	MRAP2	melanocortin 2 receptor accessory protein 2 [Source:HGNC Symbol;Acc:21232]	-3.01099	0.00116565
ENSG00000259494	MRPL46	mitochondrial ribosomal protein L46 [Source:HGNC Symbol;Acc:1192]	-1.05336	0.00133991
ENSG00000052802	MSMO1	methylsterol monooxygenase 1 [Source:HGNC Symbol;Acc:10545]	1.03953	1.58586e-46
ENSG00000120149	MSX2	msh homeobox 2 [Source:HGNC Symbol;Acc:7392]	-3.35296	9.32117e-20
ENSG00000198417	MT1F	metallothionein 1F [Source:HGNC Symbol;Acc:7398]	-2.20287	9.46187e-08
ENSG00000198938	MT-CO3	mitochondrially encoded cytochrome c oxidase III [Source:HGNC Symbol;Acc:7422]	1.11475	2.56317e-187
ENSG00000132749	MTL5	metallothionein-like 5, testis-specific (tesmin) [Source:HGNC Symbol;Acc:7446]	4.38329	1.01051e-06
ENSG00000014914	MTMR11	myotubularin related protein 11 [Source:HGNC Symbol;Acc:24307]	-1.18921	0.00505776
ENSG00000255633	MTRNR2L9	MT-RNR2-like 9 (pseudogene) [Source:HGNC Symbol;Acc:37166]	1.01533	3.1283e-19
ENSG00000209082	MT-TL1	mitochondrially encoded tRNA leucine 1 (UUA/G) [Source:HGNC Symbol;Acc:7490]	1.55346	0.0412109
ENSG00000129422	MTUS1	microtubule associated tumor suppressor 1 [Source:HGNC Symbol;Acc:29789]	1.86993	1.87022e-50
ENSG00000176945	MUC20	mucin 20, cell surface associated [Source:HGNC Symbol;Acc:23282]	-1.74212	0.00532808
ENSG00000030304	MUSK	muscle, skeletal, receptor tyrosine kinase [Source:HGNC Symbol;Acc:7525]	-5.07546	1.37892e-36
ENSG00000196814	MVB12B	multivesicular body subunit 12B [Source:HGNC Symbol;Acc:23368]	-1.08119	1.76033e-53
ENSG00000013364	MVP	major vault protein [Source:HGNC Symbol;Acc:7531]	-2.96813	8.53017e-29
ENSG00000196091	MYBPC1	myosin binding protein C, slow type [Source:HGNC Symbol;Acc:7549]	-3.1551	1.74397e-60
ENSG00000221986	MYBPHL	myosin binding protein H-like [Source:HGNC Symbol;Acc:30434]	-1.97719	0.000101107
ENSG00000005810	MYCBP2	MYC binding protein 2, E3 ubiquitin protein ligase [Source:HGNC Symbol;Acc:23386]	1.16576	8.86681e-32
ENSG00000134323	MYCN	v-myc avian myelocytomatosis viral oncogene neuroblastoma derived homolog [Source:HGNC Symbol;Acc:7559]	-1.79553	9.99862e-11
ENSG00000266714	MYO15B	myosin XVB pseudogene [Source:HGNC Symbol;Acc:14083]	-1.12894	0.000416353
ENSG00000128833	MYO5C	myosin VC [Source:HGNC Symbol;Acc:7604]	1.45074	0.000216584
ENSG00000138119	MYOF	myoferlin [Source:HGNC Symbol;Acc:3656]	-1.90063	8.6359e-14
ENSG00000101605	MYOM1	myomesin 1 [Source:HGNC Symbol;Acc:7613]	2.06002	6.48095e-15
ENSG00000036448	MYOM2	myomesin 2 [Source:HGNC Symbol;Acc:7614]	-1.2486	1.44499e-11
ENSG00000196132	MYT1	myelin transcription factor 1 [Source:HGNC Symbol;Acc:7622]	-2.31532	7.72531e-49
ENSG00000204899	MZT1	mitotic spindle organizing protein 1 [Source:HGNC Symbol;Acc:33830]	1.29204	1.1207e-38
ENSG00000249437	NAIP	NLR family, apoptosis inhibitory protein [Source:HGNC Symbol;Acc:7634]	-1.42156	1.44983e-34
ENSG00000102452	NALCN	sodium leak channel, non-selective [Source:HGNC Symbol;Acc:19082]	1.23505	0.0128571
ENSG00000167011	NAT16	N-acetyltransferase 16 (GCN5-related, putative) [Source:HGNC Symbol;Acc:22030]	-1.19931	0.00270876
ENSG00000166833	NAV2	neuron navigator 2 [Source:HGNC Symbol;Acc:15997]	-1.40214	1.36187e-28
ENSG00000223875	NBEAP3	neurobeachin pseudogene 3 [Source:HGNC Symbol;Acc:40004]	-1.28063	0.01484
ENSG00000130287	NCAN	neurocan [Source:HGNC Symbol;Acc:2465]	-1.7102	1.29417e-89
ENSG00000124479	NDP	Norrie disease (pseudoglioma) [Source:HGNC Symbol;Acc:7678]	-2.78202	2.78764e-08
ENSG00000104419	NDRG1	N-myc downstream regulated 1 [Source:HGNC Symbol;Acc:7679]	1.99584	1.05069e-43
ENSG00000165795	NDRG2	NDRG family member 2 [Source:HGNC Symbol;Acc:14460]	-1.17773	1.28898e-83
ENSG00000164100	NDST3	N-deacetylase/N-sulfotransferase (heparan glucosaminyl) 3 [Source:HGNC Symbol;Acc:7682]	1.87705	0.00235021
ENSG00000138653	NDST4	N-deacetylase/N-sulfotransferase (heparan glucosaminyl) 4 [Source:HGNC Symbol;Acc:20779]	-2.21862	1.50456e-18
ENSG00000178503	NECAP1P1	NECAP endocytosis associated 1 pseudogene 1 [Source:HGNC Symbol;Acc:43912]	1.1298	0.0369951
ENSG00000136098	NEK3	NIMA-related kinase 3 [Source:HGNC Symbol;Acc:7746]	1.55132	1.30785e-09
ENSG00000067141	NEO1	neogenin 1 [Source:HGNC Symbol;Acc:7754]	1.30586	9.49792e-11
ENSG00000132688	NES	nestin [Source:HGNC Symbol;Acc:7756]	-1.15365	1.63168e-163
ENSG00000178403	NEUROG2	neurogenin 2 [Source:HGNC Symbol;Acc:13805]	-2.48045	0.000145901
ENSG00000101096	NFATC2	nuclear factor of activated T-cells, cytoplasmic, calcineurin-dependent 2 [Source:HGNC Symbol;Acc:7776]	-1.27198	1.50408e-13
ENSG00000100968	NFATC4	nuclear factor of activated T-cells, cytoplasmic, calcineurin-dependent 4 [Source:HGNC Symbol;Acc:7778]	-1.87829	7.26307e-49
ENSG00000008441	NFIX	nuclear factor I/X (CCAAT-binding transcription factor) [Source:HGNC Symbol;Acc:7788]	-1.12232	4.30659e-125
ENSG00000100906	NFKBIA	nuclear factor of kappa light polypeptide gene enhancer in B-cells inhibitor, alpha [Source:HGNC Symbol;Acc:7797]	-1.23016	5.47949e-22
ENSG00000066248	NGEF	neuronal guanine nucleotide exchange factor [Source:HGNC Symbol;Acc:7807]	-2.08815	6.56264e-05
ENSG00000188811	NHLRC3	NHL repeat containing 3 [Source:HGNC Symbol;Acc:33751]	1.00539	1.80754e-09
ENSG00000116962	NID1	nidogen 1 [Source:HGNC Symbol;Acc:7821]	-1.84818	1.2449e-28
ENSG00000001461	NIPAL3	NIPA-like domain containing 3 [Source:HGNC Symbol;Acc:25233]	1.33883	6.0563e-23
ENSG00000101198	NKAIN4	Na+/K+ transporting ATPase interacting 4 [Source:HGNC Symbol;Acc:16191]	-3.19441	2.16324e-12
ENSG00000167034	NKX3-1	NK3 homeobox 1 [Source:HGNC Symbol;Acc:7838]	1.94262	0.00024452
ENSG00000163623	NKX6-1	NK6 homeobox 1 [Source:HGNC Symbol;Acc:7839]	-4.10546	2.66104e-09
ENSG00000169760	NLGN1	neuroligin 1 [Source:HGNC Symbol;Acc:14291]	-1.13983	4.08492e-21
ENSG00000140853	NLRC5	NLR family, CARD domain containing 5 [Source:HGNC Symbol;Acc:29933]	1.45887	3.10314e-13
ENSG00000163864	NMNAT3	nicotinamide nucleotide adenylyltransferase 3 [Source:HGNC Symbol;Acc:20989]	-1.13288	0.0275761
ENSG00000183691	NOG	noggin [Source:HGNC Symbol;Acc:7866]	-1.81674	1.7271e-14
ENSG00000185269	NOTUM	notum pectinacetylesterase homolog (Drosophila) [Source:HGNC Symbol;Acc:27106]	-1.62732	8.94101e-05
ENSG00000136999	NOV	nephroblastoma overexpressed [Source:HGNC Symbol;Acc:7885]	-1.13301	8.83969e-05
ENSG00000188747	NOXA1	NADPH oxidase activator 1 [Source:HGNC Symbol;Acc:10668]	-2.20154	0.00663306
ENSG00000170485	NPAS2	neuronal PAS domain protein 2 [Source:HGNC Symbol;Acc:7895]	-2.20235	0.000164778
ENSG00000119655	NPC2	Niemann-Pick disease, type C2 [Source:HGNC Symbol;Acc:14537]	1.09896	3.88407e-32
ENSG00000158806	NPM2	nucleophosmin/nucleoplasmin 2 [Source:HGNC Symbol;Acc:7930]	4.65296	0.0148503
ENSG00000169418	NPR1	natriuretic peptide receptor A/guanylate cyclase A (atrionatriuretic peptide receptor A) [Source:HGNC Symbol;Acc:7943]	-1.77292	0.000527508
ENSG00000159899	NPR2	natriuretic peptide receptor B/guanylate cyclase B (atrionatriuretic peptide receptor B) [Source:HGNC Symbol;Acc:7944]	3.08937	3.37752e-05
ENSG00000171246	NPTX1	neuronal pentraxin I [Source:HGNC Symbol;Acc:7952]	-5.29931	3.2747e-223
ENSG00000221890	NPTXR	neuronal pentraxin receptor [Source:HGNC Symbol;Acc:7954]	-1.14437	5.59827e-05
ENSG00000116833	NR5A2	nuclear receptor subfamily 5, group A, member 2 [Source:HGNC Symbol;Acc:7984]	1.0303	3.79578e-08
ENSG00000198435	NRARP	NOTCH-regulated ankyrin repeat protein [Source:HGNC Symbol;Acc:33843]	-1.31998	1.32266e-24
ENSG00000180530	NRIP1	nuclear receptor interacting protein 1 [Source:HGNC Symbol;Acc:8001]	-1.04636	6.90157e-12
ENSG00000099250	NRP1	neuropilin 1 [Source:HGNC Symbol;Acc:8004]	-2.45916	4.9971e-92
ENSG00000118257	NRP2	neuropilin 2 [Source:HGNC Symbol;Acc:8005]	1.39871	1.82584e-13
ENSG00000110076	NRXN2	neurexin 2 [Source:HGNC Symbol;Acc:8009]	-4.53794	1.22134e-18
ENSG00000179299	NSUN7	NOP2/Sun domain family, member 7 [Source:HGNC Symbol;Acc:25857]	3.11801	0.000672352
ENSG00000182667	NTM	neurotrimin [Source:HGNC Symbol;Acc:17941]	-2.48245	2.23813e-11
ENSG00000196358	NTNG2	netrin G2 [Source:HGNC Symbol;Acc:14288]	-1.10146	0.00121327
ENSG00000101188	NTSR1	neurotensin receptor 1 (high affinity) [Source:HGNC Symbol;Acc:8039]	-4.99839	6.29658e-50
ENSG00000074590	NUAK1	NUAK family, SNF1-like kinase, 1 [Source:HGNC Symbol;Acc:14311]	1.91118	1.45074e-05
ENSG00000140876	NUDT7	nudix (nucleoside diphosphate linked moiety X)-type motif 7 [Source:HGNC Symbol;Acc:8054]	2.37245	0.00258613
ENSG00000176046	NUPR1	nuclear protein, transcriptional regulator, 1 [Source:HGNC Symbol;Acc:29990]	1.51032	1.43155e-64
ENSG00000188039	NWD1	NACHT and WD repeat domain containing 1 [Source:HGNC Symbol;Acc:27619]	-2.14809	1.59943e-16
ENSG00000182575	NXPH3	neurexophilin 3 [Source:HGNC Symbol;Acc:8077]	-2.74311	2.55806e-88
ENSG00000135114	OASL	2'-5'-oligoadenylate synthetase-like [Source:HGNC Symbol;Acc:8090]	-2.47642	0.0259823
ENSG00000197444	OGDHL	oxoglutarate dehydrogenase-like [Source:HGNC Symbol;Acc:25590]	2.16537	4.05626e-06
ENSG00000130558	OLFM1	olfactomedin 1 [Source:HGNC Symbol;Acc:17187]	4.39978	3.29016e-44
ENSG00000105088	OLFM2	olfactomedin 2 [Source:HGNC Symbol;Acc:17189]	-1.04489	2.85233e-06
ENSG00000185585	OLFML2A	olfactomedin-like 2A [Source:HGNC Symbol;Acc:27270]	-3.45497	0
ENSG00000162745	OLFML2B	olfactomedin-like 2B [Source:HGNC Symbol;Acc:24558]	-3.23857	1.54023e-09
ENSG00000184221	OLIG1	oligodendrocyte transcription factor 1 [Source:HGNC Symbol;Acc:16983]	1.48636	5.19404e-76
ENSG00000178814	OPLAH	5-oxoprolinase (ATP-hydrolysing) [Source:HGNC Symbol;Acc:8149]	1.89306	8.88188e-06
ENSG00000253559	OSGEPL1-AS1	OSGEPL1 antisense RNA 1 [Source:HGNC Symbol;Acc:41009]	-2.07302	0.0415236
ENSG00000145623	OSMR	oncostatin M receptor [Source:HGNC Symbol;Acc:8507]	-1.14752	4.06411e-17
ENSG00000134996	OSTF1	osteoclast stimulating factor 1 [Source:HGNC Symbol;Acc:8510]	1.08281	9.9503e-14
ENSG00000089723	OTUB2	OTU domain, ubiquitin aldehyde binding 2 [Source:HGNC Symbol;Acc:20351]	1.23385	1.61206e-05
ENSG00000117115	PADI2	peptidyl arginine deiminase, type II [Source:HGNC Symbol;Acc:18341]	2.07307	8.87555e-143
ENSG00000171759	PAH	phenylalanine hydroxylase [Source:HGNC Symbol;Acc:8582]	-2.27066	0.00417367
ENSG00000226840	PAICSP3	phosphoribosylaminoimidazole carboxylase, phosphoribosylaminoimidazole succinocarboxamide synthetase pseudogene 3 [Source:HGNC Symbol;Acc:38096]	1.51065	0.0218882
ENSG00000101349	PAK7	p21 protein (Cdc42/Rac)-activated kinase 7 [Source:HGNC Symbol;Acc:15916]	-1.35701	9.80165e-13
ENSG00000099260	PALMD	palmdelphin [Source:HGNC Symbol;Acc:15846]	1.663	5.91879e-31
ENSG00000145730	PAM	peptidylglycine alpha-amidating monooxygenase [Source:HGNC Symbol;Acc:8596]	1.85584	1.95862e-07
ENSG00000100767	PAPLN	papilin, proteoglycan-like sulfated glycoprotein [Source:HGNC Symbol;Acc:19262]	2.06574	1.27868e-19
ENSG00000198682	PAPSS2	3'-phosphoadenosine 5'-phosphosulfate synthase 2 [Source:HGNC Symbol;Acc:8604]	1.88378	1.43773e-103
ENSG00000197702	PARVA	parvin, alpha [Source:HGNC Symbol;Acc:14652]	-3.98474	5.37433e-35
ENSG00000007372	PAX6	paired box 6 [Source:HGNC Symbol;Acc:8620]	-1.87546	9.09958e-29
ENSG00000138650	PCDH10	protocadherin 10 [Source:HGNC Symbol;Acc:13404]	-3.1181	5.95464e-134
ENSG00000189184	PCDH18	protocadherin 18 [Source:HGNC Symbol;Acc:14268]	-1.17663	1.42925e-59
ENSG00000184226	PCDH9	protocadherin 9 [Source:HGNC Symbol;Acc:8661]	1.93945	5.60822e-60
ENSG00000120327	PCDHB14	protocadherin beta 14 [Source:HGNC Symbol;Acc:8685]	-1.19427	1.18463e-06
ENSG00000196963	PCDHB16	protocadherin beta 16 [Source:HGNC Symbol;Acc:14546]	-1.49271	1.26176e-17
ENSG00000113205	PCDHB3	protocadherin beta 3 [Source:HGNC Symbol;Acc:8688]	-1.89462	2.36437e-05
ENSG00000113212	PCDHB7	protocadherin beta 7 [Source:HGNC Symbol;Acc:8692]	-1.72432	0.00324996
ENSG00000177839	PCDHB9	protocadherin beta 9 [Source:HGNC Symbol;Acc:8694]	-1.16514	0.00316884
ENSG00000125851	PCSK2	proprotein convertase subtilisin/kexin type 2 [Source:HGNC Symbol;Acc:8744]	-3.61757	4.84777e-11
ENSG00000186642	PDE2A	phosphodiesterase 2A, cGMP-stimulated [Source:HGNC Symbol;Acc:8777]	-4.69622	3.08364e-39
ENSG00000133256	PDE6B	phosphodiesterase 6B, cGMP-specific, rod, beta [Source:HGNC Symbol;Acc:8786]	2.38168	0.0103954
ENSG00000171408	PDE7B	phosphodiesterase 7B [Source:HGNC Symbol;Acc:8792]	4.17876	1.75084e-13
ENSG00000160191	PDE9A	phosphodiesterase 9A [Source:HGNC Symbol;Acc:8795]	1.19214	9.27416e-16
ENSG00000100311	PDGFB	platelet-derived growth factor beta polypeptide [Source:HGNC Symbol;Acc:8800]	-8.52848	1.01365e-39
ENSG00000145431	PDGFC	platelet derived growth factor C [Source:HGNC Symbol;Acc:8801]	1.64147	7.00107e-22
ENSG00000134853	PDGFRA	platelet-derived growth factor receptor, alpha polypeptide [Source:HGNC Symbol;Acc:8803]	-3.91034	4.42342e-11
ENSG00000113721	PDGFRB	platelet-derived growth factor receptor, beta polypeptide [Source:HGNC Symbol;Acc:8804]	-3.6068	2.21101e-27
ENSG00000104213	PDGFRL	platelet-derived growth factor receptor-like [Source:HGNC Symbol;Acc:8805]	1.13251	0.000256457
ENSG00000185615	PDIA2	protein disulfide isomerase family A, member 2 [Source:HGNC Symbol;Acc:14180]	-1.88711	0.00153321
ENSG00000004799	PDK4	pyruvate dehydrogenase kinase, isozyme 4 [Source:HGNC Symbol;Acc:8812]	4.932	0.00439626
ENSG00000107438	PDLIM1	PDZ and LIM domain 1 [Source:HGNC Symbol;Acc:2067]	1.32823	2.11415e-07
ENSG00000163110	PDLIM5	PDZ and LIM domain 5 [Source:HGNC Symbol;Acc:17468]	1.10561	9.07824e-55
ENSG00000162493	PDPN	podoplanin [Source:HGNC Symbol;Acc:29602]	-1.0137	4.36487e-50
ENSG00000242265	PEG10	paternally expressed 10 [Source:HGNC Symbol;Acc:14005]	1.08715	1.73449e-154
ENSG00000179094	PER1	period circadian clock 1 [Source:HGNC Symbol;Acc:8845]	1.38718	0.0232878
ENSG00000154330	PGM5	phosphoglucomutase 5 [Source:HGNC Symbol;Acc:8908]	-1.82112	1.08903e-12
ENSG00000102174	PHEX	phosphate regulating endopeptidase homolog, X-linked [Source:HGNC Symbol;Acc:8918]	-2.8177	2.22385e-06
ENSG00000067177	PHKA1	phosphorylase kinase, alpha 1 (muscle) [Source:HGNC Symbol;Acc:8925]	2.71522	0.00012719
ENSG00000237836	PHKA2-AS1	PHKA2 antisense RNA 1 [Source:HGNC Symbol;Acc:44110]	-1.646	0.0193423
ENSG00000175287	PHYHD1	phytanoyl-CoA dioxygenase domain containing 1 [Source:HGNC Symbol;Acc:23396]	-3.94228	7.40766e-05
ENSG00000168490	PHYHIP	phytanoyl-CoA 2-hydroxylase interacting protein [Source:HGNC Symbol;Acc:16865]	-1.06232	0.00253527
ENSG00000139200	PIANP	PILR alpha associated neural protein [Source:HGNC Symbol;Acc:25338]	1.81009	6.80501e-08
ENSG00000154217	PITPNC1	phosphatidylinositol transfer protein, cytoplasmic 1 [Source:HGNC Symbol;Acc:21045]	-1.00931	5.25977e-33
ENSG00000069011	PITX1	paired-like homeodomain 1 [Source:HGNC Symbol;Acc:9004]	-1.32209	3.99386e-33
ENSG00000171033	PKIA	protein kinase (cAMP-dependent, catalytic) inhibitor alpha [Source:HGNC Symbol;Acc:9017]	-1.11378	1.41463e-15
ENSG00000165495	PKNOX2	PBX/knotted 1 homeobox 2 [Source:HGNC Symbol;Acc:16714]	-1.53432	2.00962e-64
ENSG00000100078	PLA2G3	phospholipase A2, group III [Source:HGNC Symbol;Acc:17934]	2.83211	1.10598e-27
ENSG00000170965	PLAC1	placenta-specific 1 [Source:HGNC Symbol;Acc:9044]	2.87378	9.37911e-09
ENSG00000104368	PLAT	plasminogen activator, tissue [Source:HGNC Symbol;Acc:9051]	-1.796	2.47631e-232
ENSG00000011422	PLAUR	plasminogen activator, urokinase receptor [Source:HGNC Symbol;Acc:9053]	-1.33813	0.00658337
ENSG00000169499	PLEKHA2	pleckstrin homology domain containing, family A (phosphoinositide binding specific) member 2 [Source:HGNC Symbol;Acc:14336]	1.14302	2.93357e-16
ENSG00000105559	PLEKHA4	pleckstrin homology domain containing, family A (phosphoinositide binding specific) member 4 [Source:HGNC Symbol;Acc:14339]	-1.10019	1.78983e-67
ENSG00000143850	PLEKHA6	pleckstrin homology domain containing, family A member 6 [Source:HGNC Symbol;Acc:17053]	-2.12538	1.52677e-08
ENSG00000196155	PLEKHG4	pleckstrin homology domain containing, family G (with RhoGef domain) member 4 [Source:HGNC Symbol;Acc:24501]	-5.34837	0.000358602
ENSG00000054690	PLEKHH1	pleckstrin homology domain containing, family H (with MyTH4 domain) member 1 [Source:HGNC Symbol;Acc:17733]	1.48163	4.1112e-36
ENSG00000152527	PLEKHH2	pleckstrin homology domain containing, family H (with MyTH4 domain) member 2 [Source:HGNC Symbol;Acc:30506]	1.1034	8.08467e-12
ENSG00000148735	PLEKHS1	pleckstrin homology domain containing, family S member 1 [Source:HGNC Symbol;Acc:26285]	-3.22358	3.9255e-52
ENSG00000145632	PLK2	polo-like kinase 2 [Source:HGNC Symbol;Acc:19699]	-1.46632	4.48021e-27
ENSG00000109099	PMP22	peripheral myelin protein 22 [Source:HGNC Symbol;Acc:9118]	-1.51962	1.70532e-222
ENSG00000182013	PNMAL1	paraneoplastic Ma antigen family-like 1 [Source:HGNC Symbol;Acc:25578]	4.92871	2.07135e-123
ENSG00000100344	PNPLA3	patatin-like phospholipase domain containing 3 [Source:HGNC Symbol;Acc:18590]	1.50033	2.3313e-67
ENSG00000128567	PODXL	podocalyxin-like [Source:HGNC Symbol;Acc:9171]	-1.10738	1.65926e-94
ENSG00000105854	PON2	paraoxonase 2 [Source:HGNC Symbol;Acc:9205]	1.77716	1.69499e-50
ENSG00000106536	POU6F2	POU class 6 homeobox 2 [Source:HGNC Symbol;Acc:21694]	2.7693	6.95148e-09
ENSG00000086717	PPEF1	protein phosphatase, EF-hand calcium binding domain 1 [Source:HGNC Symbol;Acc:9243]	-2.62031	5.68957e-20
ENSG00000143847	PPFIA4	protein tyrosine phosphatase, receptor type, f polypeptide (PTPRF), interacting protein (liprin), alpha 4 [Source:HGNC Symbol;Acc:9248]	1.08367	0.000710027
ENSG00000198729	PPP1R14C	protein phosphatase 1, regulatory (inhibitor) subunit 14C [Source:HGNC Symbol;Acc:14952]	1.18964	1.35998e-37
ENSG00000131771	PPP1R1B	protein phosphatase 1, regulatory (inhibitor) subunit 1B [Source:HGNC Symbol;Acc:9287]	-2.07302	0.0415236
ENSG00000225361	PPP1R26-AS1	PPP1R26 antisense RNA 1 [Source:HGNC Symbol;Acc:48717]	1.76361	0.0216083
ENSG00000158528	PPP1R9A	protein phosphatase 1, regulatory subunit 9A [Source:HGNC Symbol;Acc:14946]	4.49425	1.60647e-22
ENSG00000130711	PRDM12	PR domain containing 12 [Source:HGNC Symbol;Acc:13997]	-1.65815	0.031886
ENSG00000152784	PRDM8	PR domain containing 8 [Source:HGNC Symbol;Acc:13993]	-3.39272	1.63139e-20
ENSG00000188783	PRELP	proline/arginine-rich end leucine-rich repeat protein [Source:HGNC Symbol;Acc:9357]	-1.78709	2.3185e-178
ENSG00000175785	PRIMA1	proline rich membrane anchor 1 [Source:HGNC Symbol;Acc:18319]	-2.12743	6.82653e-75
ENSG00000067606	PRKCZ	protein kinase C, zeta [Source:HGNC Symbol;Acc:9412]	1.11043	3.27416e-14
ENSG00000185532	PRKG1	protein kinase, cGMP-dependent, type I [Source:HGNC Symbol;Acc:9414]	-1.44821	7.99882e-11
ENSG00000184500	PROS1	protein S (alpha) [Source:HGNC Symbol;Acc:9456]	-1.14237	5.5747e-11
ENSG00000230461	PROX1-AS1	PROX1 antisense RNA 1 [Source:HGNC Symbol;Acc:43656]	-1.60261	2.20309e-07
ENSG00000135362	PRR5L	proline rich 5 like [Source:HGNC Symbol;Acc:25878]	-2.25522	1.32785e-12
ENSG00000164099	PRSS12	protease, serine, 12 (neurotrypsin, motopsin) [Source:HGNC Symbol;Acc:9477]	1.81138	1.67433e-126
ENSG00000146005	PSD2	pleckstrin and Sec7 domain containing 2 [Source:HGNC Symbol;Acc:19092]	-1.34664	0.000202346
ENSG00000204264	PSMB8	proteasome (prosome, macropain) subunit, beta type, 8 [Source:HGNC Symbol;Acc:9545]	1.24069	2.96861e-23
ENSG00000240065	PSMB9	proteasome (prosome, macropain) subunit, beta type, 9 [Source:HGNC Symbol;Acc:9546]	1.88392	3.15511e-10
ENSG00000169403	PTAFR	platelet-activating factor receptor [Source:HGNC Symbol;Acc:9582]	-2.17003	0.0264516
ENSG00000117425	PTCH2	patched 2 [Source:HGNC Symbol;Acc:9586]	-1.22383	0.0175174
ENSG00000171862	PTEN	phosphatase and tensin homolog [Source:HGNC Symbol;Acc:9588]	-1.16248	2.18361e-63
ENSG00000237984	PTENP1	phosphatase and tensin homolog pseudogene 1 [Source:HGNC Symbol;Acc:9589]	-1.14927	1.23849e-16
ENSG00000132334	PTPRE	protein tyrosine phosphatase, receptor type, E [Source:HGNC Symbol;Acc:9669]	1.76321	3.87397e-08
ENSG00000155093	PTPRN2	protein tyrosine phosphatase, receptor type, N polypeptide 2 [Source:HGNC Symbol;Acc:9677]	-2.02719	1.35777e-111
ENSG00000060656	PTPRU	protein tyrosine phosphatase, receptor type, U [Source:HGNC Symbol;Acc:9683]	1.63592	8.01342e-05
ENSG00000177707	PVRL3	poliovirus receptor-related 3 [Source:HGNC Symbol;Acc:17664]	3.49917	0.00250497
ENSG00000130508	PXDN	peroxidasin homolog (Drosophila) [Source:HGNC Symbol;Acc:14966]	1.75773	2.01693e-149
ENSG00000255857	PXN-AS1	PXN antisense RNA 1 [Source:HGNC Symbol;Acc:44123]	-1.00574	0.0469371
ENSG00000119943	PYROXD2	pyridine nucleotide-disulphide oxidoreductase domain 2 [Source:HGNC Symbol;Acc:23517]	5.45771	0.000190806
ENSG00000131242	RAB11FIP4	RAB11 family interacting protein 4 (class II) [Source:HGNC Symbol;Acc:30267]	-1.17306	6.3599e-78
ENSG00000167964	RAB26	RAB26, member RAS oncogene family [Source:HGNC Symbol;Acc:14259]	1.38034	0.0123926
ENSG00000118508	RAB32	RAB32, member RAS oncogene family [Source:HGNC Symbol;Acc:9772]	3.44773	3.51596e-07
ENSG00000184672	RALYL	RALY RNA binding protein-like [Source:HGNC Symbol;Acc:27036]	1.35507	4.60795e-06
ENSG00000185989	RASA3	RAS p21 protein activator 3 [Source:HGNC Symbol;Acc:20331]	1.20986	2.4691e-30
ENSG00000100276	RASL10A	RAS-like, family 10, member A [Source:HGNC Symbol;Acc:16954]	-2.07302	0.0415236
ENSG00000153179	RASSF3	Ras association (RalGDS/AF-6) domain family member 3 [Source:HGNC Symbol;Acc:14271]	1.56336	8.14626e-20
ENSG00000162437	RAVER2	ribonucleoprotein, PTB-binding 2 [Source:HGNC Symbol;Acc:25577]	2.97646	7.36387e-31
ENSG00000139687	RB1	retinoblastoma 1 [Source:HGNC Symbol;Acc:9884]	1.08712	1.55833e-21
ENSG00000203867	RBM20	RNA binding motif protein 20 [Source:HGNC Symbol;Acc:27424]	2.36662	0.000638969
ENSG00000144642	RBMS3	RNA binding motif, single stranded interacting protein 3 [Source:HGNC Symbol;Acc:13427]	-1.79323	0.0144034
ENSG00000166831	RBPMS2	RNA binding protein with multiple splicing 2 [Source:HGNC Symbol;Acc:19098]	1.49242	0.00708594
ENSG00000159200	RCAN1	regulator of calcineurin 1 [Source:HGNC Symbol;Acc:3040]	-1.94051	0
ENSG00000117602	RCAN3	RCAN family member 3 [Source:HGNC Symbol;Acc:3042]	1.17251	1.20963e-08
ENSG00000136144	RCBTB1	regulator of chromosome condensation (RCC1) and BTB (POZ) domain containing protein 1 [Source:HGNC Symbol;Acc:18243]	1.27606	1.98646e-34
ENSG00000189056	RELN	reelin [Source:HGNC Symbol;Acc:9957]	-1.52346	5.64413e-07
ENSG00000088320	REM1	RAS (RAD and GEM)-like GTP-binding 1 [Source:HGNC Symbol;Acc:15922]	2.10818	0.0415236
ENSG00000102032	RENBP	renin binding protein [Source:HGNC Symbol;Acc:9959]	1.29411	4.17811e-24
ENSG00000133111	RFXAP	regulatory factor X-associated protein [Source:HGNC Symbol;Acc:9988]	1.28601	7.26738e-13
ENSG00000169220	RGS14	regulator of G-protein signaling 14 [Source:HGNC Symbol;Acc:9996]	2.66311	5.81984e-08
ENSG00000138835	RGS3	regulator of G-protein signaling 3 [Source:HGNC Symbol;Acc:9999]	-2.32233	4.10105e-131
ENSG00000140519	RHCG	Rh family, C glycoprotein [Source:HGNC Symbol;Acc:18140]	-2.6453	0.00143129
ENSG00000117016	RIMS3	regulating synaptic membrane exocytosis 3 [Source:HGNC Symbol;Acc:21292]	-1.29229	1.77999e-21
ENSG00000101098	RIMS4	regulating synaptic membrane exocytosis 4 [Source:HGNC Symbol;Acc:16183]	1.82956	0.0144034
ENSG00000203877	RIPPLY2	ripply transcriptional repressor 2 [Source:HGNC Symbol;Acc:21390]	-2.52625	1.47614e-09
ENSG00000265150	RN7SL2	RNA, 7SL, cytoplasmic 2 [Source:HGNC Symbol;Acc:23134]	1.69046	8.23408e-12
ENSG00000243819	RN7SL832P	RNA, 7SL, cytoplasmic 832, pseudogene [Source:HGNC Symbol;Acc:46848]	-1.39857	0.0165231
ENSG00000129538	RNASE1	ribonuclease, RNase A family, 1 (pancreatic) [Source:HGNC Symbol;Acc:10044]	5.04319	3.45073e-19
ENSG00000026297	RNASET2	ribonuclease T2 [Source:HGNC Symbol;Acc:21686]	1.63981	0.000218166
ENSG00000133874	RNF122	ring finger protein 122 [Source:HGNC Symbol;Acc:21147]	1.36996	2.55832e-09
ENSG00000133135	RNF128	ring finger protein 128, E3 ubiquitin protein ligase [Source:HGNC Symbol;Acc:21153]	1.224	9.06955e-11
ENSG00000137393	RNF144B	ring finger protein 144B [Source:HGNC Symbol;Acc:21578]	1.35222	1.08266e-33
ENSG00000145428	RNF175	ring finger protein 175 [Source:HGNC Symbol;Acc:27735]	2.41007	3.65976e-18
ENSG00000180537	RNF182	ring finger protein 182 [Source:HGNC Symbol;Acc:28522]	-1.50025	3.05249e-10
ENSG00000212864	RNF208	ring finger protein 208 [Source:HGNC Symbol;Acc:25420]	-1.32152	8.04622e-05
ENSG00000149489	ROM1	retinal outer segment membrane protein 1 [Source:HGNC Symbol;Acc:10254]	-1.82158	8.08012e-07
ENSG00000116745	RPE65	retinal pigment epithelium-specific protein 65kDa [Source:HGNC Symbol;Acc:10294]	-2.71464	6.15884e-65
ENSG00000231035	RPL7L1P9	ribosomal protein L7-like 1 pseudogene 9 [Source:HGNC Symbol;Acc:39491]	1.23373	0.0279734
ENSG00000117676	RPS6KA1	ribosomal protein S6 kinase, 90kDa, polypeptide 1 [Source:HGNC Symbol;Acc:10430]	1.1161	3.26325e-31
ENSG00000185924	RTN4RL1	reticulon 4 receptor-like 1 [Source:HGNC Symbol;Acc:21329]	2.25241	6.04263e-20
ENSG00000108309	RUNDC3A	RUN domain containing 3A [Source:HGNC Symbol;Acc:16984]	-1.5411	0.00126654
ENSG00000124813	RUNX2	runt-related transcription factor 2 [Source:HGNC Symbol;Acc:10472]	-1.6219	1.19437e-66
ENSG00000143171	RXRG	retinoid X receptor, gamma [Source:HGNC Symbol;Acc:10479]	1.72159	4.91355e-08
ENSG00000196218	RYR1	ryanodine receptor 1 (skeletal) [Source:HGNC Symbol;Acc:10483]	1.06075	5.78396e-07
ENSG00000197747	S100A10	S100 calcium binding protein A10 [Source:HGNC Symbol;Acc:10487]	-1.044	6.57736e-46
ENSG00000196754	S100A2	S100 calcium binding protein A2 [Source:HGNC Symbol;Acc:10492]	-4.06909	6.91138e-27
ENSG00000196154	S100A4	S100 calcium binding protein A4 [Source:HGNC Symbol;Acc:10494]	-2.04986	1.03803e-34
ENSG00000160307	S100B	S100 calcium binding protein B [Source:HGNC Symbol;Acc:10500]	1.19604	6.61392e-95
ENSG00000187634	SAMD11	sterile alpha motif domain containing 11 [Source:HGNC Symbol;Acc:28706]	-5.15047	1.96529e-21
ENSG00000123453	SARDH	sarcosine dehydrogenase [Source:HGNC Symbol;Acc:10536]	4.30667	0.0492044
ENSG00000143653	SCCPDH	saccharopine dehydrogenase (putative) [Source:HGNC Symbol;Acc:24275]	-1.36858	1.7281e-60
ENSG00000099194	SCD	stearoyl-CoA desaturase (delta-9-desaturase) [Source:HGNC Symbol;Acc:10571]	1.03093	5.37508e-125
ENSG00000171951	SCG2	secretogranin II [Source:HGNC Symbol;Acc:10575]	-3.03237	0.0227334
ENSG00000104112	SCG3	secretogranin III [Source:HGNC Symbol;Acc:13707]	-1.86484	3.53557e-37
ENSG00000166922	SCG5	secretogranin V (7B2 protein) [Source:HGNC Symbol;Acc:10816]	-1.04307	4.30268e-49
ENSG00000006747	SCIN	scinderin [Source:HGNC Symbol;Acc:21695]	4.49018	0.0271373
ENSG00000105711	SCN1B	sodium channel, voltage-gated, type I, beta subunit [Source:HGNC Symbol;Acc:10586]	-1.84441	0.000230073
ENSG00000136531	SCN2A	sodium channel, voltage-gated, type II, alpha subunit [Source:HGNC Symbol;Acc:10588]	-1.80603	8.55862e-05
ENSG00000153253	SCN3A	sodium channel, voltage-gated, type III, alpha subunit [Source:HGNC Symbol;Acc:10590]	-2.24203	1.12643e-149
ENSG00000177098	SCN4B	sodium channel, voltage-gated, type IV, beta subunit [Source:HGNC Symbol;Acc:10592]	1.23716	0.00124814
ENSG00000169432	SCN9A	sodium channel, voltage-gated, type IX, alpha subunit [Source:HGNC Symbol;Acc:10597]	-3.65096	7.1933e-14
ENSG00000136193	SCRN1	secernin 1 [Source:HGNC Symbol;Acc:22192]	1.21	2.91224e-60
ENSG00000170616	SCRT1	scratch family zinc finger 1 [Source:HGNC Symbol;Acc:15950]	-2.26092	0.0166584
ENSG00000169439	SDC2	syndecan 2 [Source:HGNC Symbol;Acc:10659]	-3.73553	2.53009e-86
ENSG00000069188	SDK2	sidekick cell adhesion molecule 2 [Source:HGNC Symbol;Acc:19308]	-1.83426	1.32193e-06
ENSG00000143416	SELENBP1	selenium binding protein 1 [Source:HGNC Symbol;Acc:10719]	1.40454	1.08406e-28
ENSG00000012171	SEMA3B	sema domain, immunoglobulin domain (Ig), short basic domain, secreted, (semaphorin) 3B [Source:HGNC Symbol;Acc:10724]	-3.03495	1.98906e-118
ENSG00000185033	SEMA4B	sema domain, immunoglobulin domain (Ig), transmembrane domain (TM) and short cytoplasmic domain, (semaphorin) 4B [Source:HGNC Symbol;Acc:10730]	-1.08435	1.60496e-09
ENSG00000112902	SEMA5A	sema domain, seven thrombospondin repeats (type 1 and type 1-like), transmembrane domain (TM) and short cytoplasmic domain, (semaphorin) 5A [Source:HGNC Symbol;Acc:10736]	1.00592	0.0376867
ENSG00000082684	SEMA5B	sema domain, seven thrombospondin repeats (type 1 and type 1-like), transmembrane domain (TM) and short cytoplasmic domain, (semaphorin) 5B [Source:HGNC Symbol;Acc:10737]	-2.163	0.00264513
ENSG00000092421	SEMA6A	sema domain, transmembrane domain (TM), and cytoplasmic domain, (semaphorin) 6A [Source:HGNC Symbol;Acc:10738]	1.37935	5.58211e-56
ENSG00000151778	SERP2	stress-associated endoplasmic reticulum protein family member 2 [Source:HGNC Symbol;Acc:20607]	4.10361	2.2089e-05
ENSG00000124570	SERPINB6	serpin peptidase inhibitor, clade B (ovalbumin), member 6 [Source:HGNC Symbol;Acc:8950]	-1.38719	9.47794e-130
ENSG00000166401	SERPINB8	serpin peptidase inhibitor, clade B (ovalbumin), member 8 [Source:HGNC Symbol;Acc:8952]	-1.46041	0.000104736
ENSG00000106366	SERPINE1	serpin peptidase inhibitor, clade E (nexin, plasminogen activator inhibitor type 1), member 1 [Source:HGNC Symbol;Acc:8583]	-3.59012	1.88216e-45
ENSG00000135919	SERPINE2	serpin peptidase inhibitor, clade E (nexin, plasminogen activator inhibitor type 1), member 2 [Source:HGNC Symbol;Acc:8951]	-1.57781	1.60981e-130
ENSG00000167711	SERPINF2	serpin peptidase inhibitor, clade F (alpha-2 antiplasmin, pigment epithelium derived factor), member 2 [Source:HGNC Symbol;Acc:9075]	-3.9894	1.19129e-51
ENSG00000149257	SERPINH1	serpin peptidase inhibitor, clade H (heat shock protein 47), member 1, (collagen binding protein 1) [Source:HGNC Symbol;Acc:1546]	2.94202	3.693e-08
ENSG00000197019	SERTAD1	SERTA domain containing 1 [Source:HGNC Symbol;Acc:17932]	-1.28065	0.000296159
ENSG00000082497	SERTAD4	SERTA domain containing 4 [Source:HGNC Symbol;Acc:25236]	-1.57807	0.00635276
ENSG00000136169	SETDB2	SET domain, bifurcated 2 [Source:HGNC Symbol;Acc:20263]	1.07053	6.00872e-06
ENSG00000106483	SFRP4	secreted frizzled-related protein 4 [Source:HGNC Symbol;Acc:10778]	-1.82379	0.000140479
ENSG00000168484	SFTPC	surfactant protein C [Source:HGNC Symbol;Acc:10802]	1.59318	4.00155e-08
ENSG00000108823	SGCA	sarcoglycan, alpha (50kDa dystrophin-associated glycoprotein) [Source:HGNC Symbol;Acc:10805]	1.65169	7.72345e-20
ENSG00000104205	SGK3	serum/glucocorticoid regulated kinase family, member 3 [Source:HGNC Symbol;Acc:10812]	1.22438	6.02579e-57
ENSG00000167037	SGSM1	small G protein signaling modulator 1 [Source:HGNC Symbol;Acc:29410]	1.2956	0.00313198
ENSG00000095370	SH2D3C	SH2 domain containing 3C [Source:HGNC Symbol;Acc:16884]	-2.82589	1.43715e-34
ENSG00000189410	SH2D5	SH2 domain containing 5 [Source:HGNC Symbol;Acc:28819]	1.25773	0.00802079
ENSG00000107295	SH3GL2	SH3-domain GRB2-like 2 [Source:HGNC Symbol;Acc:10831]	-4.27004	1.18784e-10
ENSG00000107957	SH3PXD2A	SH3 and PX domains 2A [Source:HGNC Symbol;Acc:23664]	1.50354	2.93836e-37
ENSG00000172985	SH3RF3	SH3 domain containing ring finger 3 [Source:HGNC Symbol;Acc:24699]	-1.48356	2.30654e-55
ENSG00000259863	SH3RF3-AS1	SH3RF3 antisense RNA 1 [Source:HGNC Symbol;Acc:44168]	-1.31277	0.000245479
ENSG00000169247	SH3TC2	SH3 domain and tetratricopeptide repeats 2 [Source:HGNC Symbol;Acc:29427]	1.24248	8.07417e-28
ENSG00000185634	SHC4	SHC (Src homology 2 domain containing) family, member 4 [Source:HGNC Symbol;Acc:16743]	-1.1548	1.40091e-05
ENSG00000105251	SHD	Src homology 2 domain containing transforming protein D [Source:HGNC Symbol;Acc:30633]	-4.60403	9.32581e-31
ENSG00000187902	SHISA7	shisa family member 7 [Source:HGNC Symbol;Acc:35409]	-1.34674	1.18274e-11
ENSG00000164403	SHROOM1	shroom family member 1 [Source:HGNC Symbol;Acc:24084]	-2.05934	5.1911e-20
ENSG00000146950	SHROOM2	shroom family member 2 [Source:HGNC Symbol;Acc:630]	1.05383	7.74691e-05
ENSG00000213445	SIPA1	signal-induced proliferation-associated 1 [Source:HGNC Symbol;Acc:10885]	-1.21633	5.99956e-19
ENSG00000139737	SLAIN1	SLAIN motif family, member 1 [Source:HGNC Symbol;Acc:26387]	1.01513	1.03216e-56
ENSG00000145248	SLC10A4	solute carrier family 10, member 4 [Source:HGNC Symbol;Acc:22980]	4.30667	0.0492044
ENSG00000124140	SLC12A5	solute carrier family 12 (potassium/chloride transporter), member 5 [Source:HGNC Symbol;Acc:13818]	2.00965	0.010138
ENSG00000221955	SLC12A8	solute carrier family 12, member 8 [Source:HGNC Symbol;Acc:15595]	-2.42715	0.00641708
ENSG00000112394	SLC16A10	solute carrier family 16 (aromatic amino acid transporter), member 10 [Source:HGNC Symbol;Acc:17027]	1.16304	1.26038e-11
ENSG00000165449	SLC16A9	solute carrier family 16, member 9 [Source:HGNC Symbol;Acc:23520]	-1.47247	4.55613e-09
ENSG00000106688	SLC1A1	solute carrier family 1 (neuronal/epithelial high affinity glutamate transporter, system Xag), member 1 [Source:HGNC Symbol;Acc:10939]	1.31274	1.78866e-14
ENSG00000155886	SLC24A2	solute carrier family 24 (sodium/potassium/calcium exchanger), member 2 [Source:HGNC Symbol;Acc:10976]	1.12457	0.0022391
ENSG00000102743	SLC25A15	solute carrier family 25 (mitochondrial carrier; ornithine transporter) member 15 [Source:HGNC Symbol;Acc:10985]	1.04908	4.81655e-09
ENSG00000182902	SLC25A18	solute carrier family 25 (glutamate carrier), member 18 [Source:HGNC Symbol;Acc:10988]	1.13606	0.0124541
ENSG00000254479	SLC25A1P1	solute carrier family 25 (mitochondrial carrier; citrate transporter), member 1 pseudogene 1 [Source:HGNC Symbol;Acc:43845]	1.49911	0.0358262
ENSG00000183032	SLC25A21	solute carrier family 25 (mitochondrial oxoadipate carrier), member 21 [Source:HGNC Symbol;Acc:14411]	-1.08593	0.000547339
ENSG00000174032	SLC25A30	solute carrier family 25, member 30 [Source:HGNC Symbol;Acc:27371]	1.45774	6.04684e-20
ENSG00000077713	SLC25A43	solute carrier family 25, member 43 [Source:HGNC Symbol;Acc:30557]	3.94129	3.49155e-14
ENSG00000091137	SLC26A4	solute carrier family 26 (anion exchanger), member 4 [Source:HGNC Symbol;Acc:8818]	1.82955	0.0144034
ENSG00000147606	SLC26A7	solute carrier family 26 (anion exchanger), member 7 [Source:HGNC Symbol;Acc:14467]	-2.98874	8.62759e-13
ENSG00000142583	SLC2A5	solute carrier family 2 (facilitated glucose/fructose transporter), member 5 [Source:HGNC Symbol;Acc:11010]	-4.28875	0.0492044
ENSG00000115194	SLC30A3	solute carrier family 30 (zinc transporter), member 3 [Source:HGNC Symbol;Acc:11014]	1.61942	0.02831
ENSG00000100036	SLC35E4	solute carrier family 35, member E4 [Source:HGNC Symbol;Acc:17058]	-1.16268	5.84977e-13
ENSG00000160190	SLC37A1	solute carrier family 37 (glucose-6-phosphate transporter), member 1 [Source:HGNC Symbol;Acc:11024]	1.77276	0.000800355
ENSG00000138449	SLC40A1	solute carrier family 40 (iron-regulated transporter), member 1 [Source:HGNC Symbol;Acc:10909]	1.54503	8.231e-07
ENSG00000134802	SLC43A3	solute carrier family 43, member 3 [Source:HGNC Symbol;Acc:17466]	1.97596	8.5778e-21
ENSG00000162426	SLC45A1	solute carrier family 45, member 1 [Source:HGNC Symbol;Acc:17939]	-1.90572	0.00024452
ENSG00000180638	SLC47A2	solute carrier family 47 (multidrug and toxin extrusion), member 2 [Source:HGNC Symbol;Acc:26439]	-2.08453	7.20542e-36
ENSG00000117834	SLC5A9	solute carrier family 5 (sodium/sugar cotransporter), member 9 [Source:HGNC Symbol;Acc:22146]	1.31411	0.00103372
ENSG00000111181	SLC6A12	solute carrier family 6 (neurotransmitter transporter), member 12 [Source:HGNC Symbol;Acc:11045]	-3.26347	1.41059e-21
ENSG00000092068	SLC7A8	solute carrier family 7 (amino acid transporter light chain, L system), member 8 [Source:HGNC Symbol;Acc:11066]	2.76777	5.36651e-68
ENSG00000139155	SLCO1C1	solute carrier organic anion transporter family, member 1C1 [Source:HGNC Symbol;Acc:13819]	-3.5096	1.26181e-05
ENSG00000165300	SLITRK5	SLIT and NTRK-like family, member 5 [Source:HGNC Symbol;Acc:20295]	4.07988	2.07826e-12
ENSG00000184564	SLITRK6	SLIT and NTRK-like family, member 6 [Source:HGNC Symbol;Acc:23503]	-1.317	0.00304032
ENSG00000170290	SLN	sarcolipin [Source:HGNC Symbol;Acc:11089]	-3.6325	1.011e-08
ENSG00000137834	SMAD6	SMAD family member 6 [Source:HGNC Symbol;Acc:6772]	-2.37818	1.54662e-16
ENSG00000101665	SMAD7	SMAD family member 7 [Source:HGNC Symbol;Acc:6773]	-1.24721	0.0109354
ENSG00000268364	SMC5-AS1	SMC5 antisense RNA 1 (head to head) [Source:HGNC Symbol;Acc:48718]	-1.97179	0.0255027
ENSG00000214046	SMIM7	small integral membrane protein 7 [Source:HGNC Symbol;Acc:28419]	-1.58092	0.0171995
ENSG00000128602	SMO	smoothened, frizzled family receptor [Source:HGNC Symbol;Acc:11119]	1.36698	3.61122e-28
ENSG00000166311	SMPD1	sphingomyelin phosphodiesterase 1, acid lysosomal [Source:HGNC Symbol;Acc:11120]	-1.50738	1.73317e-64
ENSG00000188176	SMTNL2	smoothelin-like 2 [Source:HGNC Symbol;Acc:24764]	-2.40468	4.61259e-09
ENSG00000064692	SNCAIP	synuclein, alpha interacting protein [Source:HGNC Symbol;Acc:11139]	-1.67793	2.32158e-18
ENSG00000074317	SNCB	synuclein, beta [Source:HGNC Symbol;Acc:11140]	-2.35433	5.83051e-06
ENSG00000255198	SNHG9	small nucleolar RNA host gene 9 (non-protein coding) [Source:HGNC Symbol;Acc:33102]	-1.26862	0.000474021
ENSG00000184602	SNN	stannin [Source:HGNC Symbol;Acc:11149]	-1.10868	5.53214e-26
ENSG00000265185	SNORD3B-1	small nucleolar RNA, C/D box 3B-1 [Source:HGNC Symbol;Acc:10168]	-1.8413	1.87204e-09
ENSG00000262074	SNORD3B-2	small nucleolar RNA, C/D box 3B-2 [Source:HGNC Symbol;Acc:33190]	-1.08648	0.0314573
ENSG00000264940	SNORD3C	small nucleolar RNA, C/D box 3C [Source:HGNC Symbol;Acc:33191]	-2.32306	3.88224e-05
ENSG00000262202	SNORD3D	small nucleolar RNA, C/D box 3D [Source:HGNC Symbol;Acc:33192]	-1.80604	8.55862e-05
ENSG00000157734	SNX22	sorting nexin 22 [Source:HGNC Symbol;Acc:16315]	2.3862	1.04407e-53
ENSG00000148158	SNX30	sorting nexin family member 30 [Source:HGNC Symbol;Acc:23685]	1.21846	2.40373e-54
ENSG00000120833	SOCS2	suppressor of cytokine signaling 2 [Source:HGNC Symbol;Acc:19382]	-3.72312	6.25775e-78
ENSG00000246985	SOCS2-AS1	SOCS2 antisense RNA 1 [Source:HGNC Symbol;Acc:27054]	-5.15004	1.54201e-12
ENSG00000184557	SOCS3	suppressor of cytokine signaling 3 [Source:HGNC Symbol;Acc:19391]	-1.43761	2.98921e-05
ENSG00000203883	SOX18	SRY (sex determining region Y)-box 18 [Source:HGNC Symbol;Acc:11194]	-4.95107	1.17734e-40
ENSG00000134595	SOX3	SRY (sex determining region Y)-box 3 [Source:HGNC Symbol;Acc:11199]	1.99361	6.06782e-07
ENSG00000185404	SP140L	SP140 nuclear body protein-like [Source:HGNC Symbol;Acc:25105]	1.60803	1.31496e-06
ENSG00000167182	SP2	Sp2 transcription factor [Source:HGNC Symbol;Acc:11207]	-1.2676	0.0068014
ENSG00000133104	SPG20	spastic paraplegia 20 (Troyer syndrome) [Source:HGNC Symbol;Acc:18514]	1.22546	3.4013e-45
ENSG00000134668	SPOCD1	SPOC domain containing 1 [Source:HGNC Symbol;Acc:26338]	-3.52658	6.01527e-08
ENSG00000123178	SPRYD7	SPRY domain containing 7 [Source:HGNC Symbol;Acc:14297]	1.34311	8.34483e-16
ENSG00000017373	SRCIN1	SRC kinase signaling inhibitor 1 [Source:HGNC Symbol;Acc:29506]	-1.58736	3.62103e-47
ENSG00000102359	SRPX2	sushi-repeat containing protein, X-linked 2 [Source:HGNC Symbol;Acc:30668]	-1.75078	2.83994e-26
ENSG00000147488	ST18	suppression of tumorigenicity 18 (breast carcinoma) (zinc finger protein) [Source:HGNC Symbol;Acc:18695]	-1.03242	0.0015192
ENSG00000144057	ST6GAL2	ST6 beta-galactosamide alpha-2,6-sialyltranferase 2 [Source:HGNC Symbol;Acc:10861]	-3.51786	4.82487e-23
ENSG00000111728	ST8SIA1	ST8 alpha-N-acetyl-neuraminide alpha-2,8-sialyltransferase 1 [Source:HGNC Symbol;Acc:10869]	-1.17642	1.19261e-06
ENSG00000101638	ST8SIA5	ST8 alpha-N-acetyl-neuraminide alpha-2,8-sialyltransferase 5 [Source:HGNC Symbol;Acc:17827]	-1.8563	0.00954678
ENSG00000164211	STARD4	StAR-related lipid transfer (START) domain containing 4 [Source:HGNC Symbol;Acc:18058]	2.86866	4.01032e-57
ENSG00000104435	STMN2	stathmin-like 2 [Source:HGNC Symbol;Acc:10577]	-3.94228	7.40766e-05
ENSG00000148175	STOM	stomatin [Source:HGNC Symbol;Acc:3383]	-2.13781	2.21613e-38
ENSG00000224936	SUCLA2P1	succinate-CoA ligase, ADP-forming, beta subunit pseudogene 1 [Source:HGNC Symbol;Acc:21632]	1.06245	0.00985535
ENSG00000196562	SULF2	sulfatase 2 [Source:HGNC Symbol;Acc:20392]	-2.03378	4.00301e-206
ENSG00000196502	SULT1A1	sulfotransferase family, cytosolic, 1A, phenol-preferring, member 1 [Source:HGNC Symbol;Acc:11453]	1.41331	3.48513e-06
ENSG00000102710	SUPT20H	suppressor of Ty 20 homolog (S. cerevisiae) [Source:HGNC Symbol;Acc:20596]	1.3063	1.05759e-34
ENSG00000143502	SUSD4	sushi domain containing 4 [Source:HGNC Symbol;Acc:25470]	-3.72413	0.000439721
ENSG00000165124	SVEP1	sushi, von Willebrand factor type A, EGF and pentraxin domain containing 1 [Source:HGNC Symbol;Acc:15985]	-5.34837	0.000358602
ENSG00000197321	SVIL	supervillin [Source:HGNC Symbol;Acc:11480]	1.05445	1.28468e-20
ENSG00000234814	SVILP1	supervillin pseudogene 1 [Source:HGNC Symbol;Acc:44959]	1.80639	0.00217023
ENSG00000196074	SYCP2	synaptonemal complex protein 2 [Source:HGNC Symbol;Acc:11490]	-1.1104	0.0171035
ENSG00000008056	SYN1	synapsin I [Source:HGNC Symbol;Acc:11494]	-2.21179	9.77264e-07
ENSG00000157152	SYN2	synapsin II [Source:HGNC Symbol;Acc:11495]	-1.74758	1.46387e-37
ENSG00000162520	SYNC	syncoilin, intermediate filament protein [Source:HGNC Symbol;Acc:28897]	-2.6453	0.00143129
ENSG00000176438	SYNE3	spectrin repeat containing, nuclear envelope family member 3 [Source:HGNC Symbol;Acc:19861]	-1.74106	6.18355e-15
ENSG00000182253	SYNM	synemin, intermediate filament protein [Source:HGNC Symbol;Acc:24466]	-1.15241	0.0148745
ENSG00000166317	SYNPO2L	synaptopodin 2-like [Source:HGNC Symbol;Acc:23532]	1.82795	0.000214688
ENSG00000143028	SYPL2	synaptophysin-like 2 [Source:HGNC Symbol;Acc:27638]	1.31065	0.000136269
ENSG00000067715	SYT1	synaptotagmin I [Source:HGNC Symbol;Acc:11509]	-2.6453	0.00143129
ENSG00000134207	SYT6	synaptotagmin VI [Source:HGNC Symbol;Acc:18638]	-6.74111	2.68125e-11
ENSG00000137501	SYTL2	synaptotagmin-like 2 [Source:HGNC Symbol;Acc:15585]	1.31623	0.000549871
ENSG00000138162	TACC2	transforming, acidic coiled-coil containing protein 2 [Source:HGNC Symbol;Acc:11523]	-1.07363	1.72885e-08
ENSG00000115353	TACR1	tachykinin receptor 1 [Source:HGNC Symbol;Acc:11526]	-1.50542	5.37852e-08
ENSG00000158710	TAGLN2	transgelin 2 [Source:HGNC Symbol;Acc:11554]	-2.38372	0
ENSG00000111490	TBC1D30	TBC1 domain family, member 30 [Source:HGNC Symbol;Acc:29164]	1.73498	2.81663e-11
ENSG00000136111	TBC1D4	TBC1 domain family, member 4 [Source:HGNC Symbol;Acc:19165]	1.2022	3.57552e-28
ENSG00000092607	TBX15	T-box 15 [Source:HGNC Symbol;Acc:11594]	-1.14524	0.00502138
ENSG00000204065	TCEAL5	transcription elongation factor A (SII)-like 5 [Source:HGNC Symbol;Acc:22282]	-4.28875	0.0492044
ENSG00000196116	TDRD7	tudor domain containing 7 [Source:HGNC Symbol;Acc:30831]	1.39275	1.71581e-15
ENSG00000007866	TEAD3	TEA domain family member 3 [Source:HGNC Symbol;Acc:11716]	1.56153	1.46255e-09
ENSG00000248565	TECRP2	trans-2,3-enoyl-CoA reductase pseudogene 2 [Source:HGNC Symbol;Acc:44051]	5.05358	0.0023726
ENSG00000120156	TEK	TEK tyrosine kinase, endothelial [Source:HGNC Symbol;Acc:11724]	-3.03237	0.0227334
ENSG00000088992	TESC	tescalcin [Source:HGNC Symbol;Acc:26065]	-4.77993	5.50658e-42
ENSG00000008196	TFAP2B	transcription factor AP-2 beta (activating enhancer binding protein 2 beta) [Source:HGNC Symbol;Acc:11743]	-3.64341	0.000792056
ENSG00000106327	TFR2	transferrin receptor 2 [Source:HGNC Symbol;Acc:11762]	-1.01705	0.00379121
ENSG00000163235	TGFA	transforming growth factor, alpha [Source:HGNC Symbol;Acc:11765]	1.53238	2.52262e-25
ENSG00000186340	THBS2	thrombospondin 2 [Source:HGNC Symbol;Acc:11786]	3.07291	5.58713e-38
ENSG00000136114	THSD1	thrombospondin, type I, domain containing 1 [Source:HGNC Symbol;Acc:17754]	1.17002	0.0275761
ENSG00000187720	THSD4	thrombospondin, type I, domain containing 4 [Source:HGNC Symbol;Acc:25835]	2.95291	1.4159e-26
ENSG00000145365	TIFA	TRAF-interacting protein with forkhead-associated domain [Source:HGNC Symbol;Acc:19075]	1.19698	0.00684981
ENSG00000163659	TIPARP	TCDD-inducible poly(ADP-ribose) polymerase [Source:HGNC Symbol;Acc:23696]	-1.02859	3.14993e-45
ENSG00000150455	TIRAP	toll-interleukin 1 receptor (TIR) domain containing adaptor protein [Source:HGNC Symbol;Acc:17192]	-1.16515	0.00316884
ENSG00000196781	TLE1	transducin-like enhancer of split 1 (E(sp1) homolog, Drosophila) [Source:HGNC Symbol;Acc:11837]	1.36278	3.96414e-42
ENSG00000228158	TLE1P1	transducin-like enhancer of split 1 pseudogene 1 [Source:HGNC Symbol;Acc:39438]	1.17056	4.83233e-05
ENSG00000136869	TLR4	toll-like receptor 4 [Source:HGNC Symbol;Acc:11850]	1.76318	5.83557e-08
ENSG00000141524	TMC6	transmembrane channel-like 6 [Source:HGNC Symbol;Acc:18021]	-2.41351	6.27999e-12
ENSG00000170537	TMC7	transmembrane channel-like 7 [Source:HGNC Symbol;Acc:23000]	-1.55998	1.23988e-12
ENSG00000162542	TMCO4	transmembrane and coiled-coil domains 4 [Source:HGNC Symbol;Acc:27393]	2.0606	6.04266e-11
ENSG00000184986	TMEM121	transmembrane protein 121 [Source:HGNC Symbol;Acc:20511]	1.59686	1.91453e-26
ENSG00000170647	TMEM133	transmembrane protein 133 [Source:HGNC Symbol;Acc:24033]	1.64775	0.000970508
ENSG00000170006	TMEM154	transmembrane protein 154 [Source:HGNC Symbol;Acc:26489]	-1.6646	0.000163442
ENSG00000184584	TMEM173	transmembrane protein 173 [Source:HGNC Symbol;Acc:27962]	1.28673	8.67483e-05
ENSG00000258986	TMEM179	transmembrane protein 179 [Source:HGNC Symbol;Acc:20137]	-1.09271	1.56563e-32
ENSG00000164855	TMEM184A	transmembrane protein 184A [Source:HGNC Symbol;Acc:28797]	-3.15391	0.0132796
ENSG00000226479	TMEM185B	transmembrane protein 185B [Source:HGNC Symbol;Acc:18896]	4.49424	1.60647e-22
ENSG00000172738	TMEM217	transmembrane protein 217 [Source:HGNC Symbol;Acc:21238]	-2.01885	0.000410307
ENSG00000198133	TMEM229B	transmembrane protein 229B [Source:HGNC Symbol;Acc:20130]	1.96058	3.00475e-141
ENSG00000178821	TMEM52	transmembrane protein 52 [Source:HGNC Symbol;Acc:27916]	2.13872	0.00418762
ENSG00000105696	TMEM59L	transmembrane protein 59-like [Source:HGNC Symbol;Acc:13237]	-1.18687	0.0109802
ENSG00000164841	TMEM74	transmembrane protein 74 [Source:HGNC Symbol;Acc:26409]	-1.92563	0.00249852
ENSG00000166682	TMPRSS5	transmembrane protease, serine 5 [Source:HGNC Symbol;Acc:14908]	1.05107	1.6516e-19
ENSG00000041982	TNC	tenascin C [Source:HGNC Symbol;Acc:5318]	-3.57459	1.22249e-225
ENSG00000120889	TNFRSF10B	tumor necrosis factor receptor superfamily, member 10b [Source:HGNC Symbol;Acc:11905]	1.02009	1.20649e-74
ENSG00000173535	TNFRSF10C	tumor necrosis factor receptor superfamily, member 10c, decoy without an intracellular domain [Source:HGNC Symbol;Acc:11906]	-2.21475	4.06147e-05
ENSG00000006327	TNFRSF12A	tumor necrosis factor receptor superfamily, member 12A [Source:HGNC Symbol;Acc:18152]	-2.10698	2.56231e-49
ENSG00000028137	TNFRSF1B	tumor necrosis factor receptor superfamily, member 1B [Source:HGNC Symbol;Acc:11917]	1.65228	1.74945e-10
ENSG00000102524	TNFSF13B	tumor necrosis factor (ligand) superfamily, member 13b [Source:HGNC Symbol;Acc:11929]	1.4822	0.0116402
ENSG00000168884	TNIP2	TNFAIP3 interacting protein 2 [Source:HGNC Symbol;Acc:19118]	-1.05207	5.0136e-26
ENSG00000103460	TOX3	TOX high mobility group box family member 3 [Source:HGNC Symbol;Acc:11972]	-1.06322	1.23537e-08
ENSG00000140416	TPM1	tropomyosin 1 (alpha) [Source:HGNC Symbol;Acc:12010]	-1.63205	2.75396e-33
ENSG00000159713	TPPP3	tubulin polymerization-promoting protein family member 3 [Source:HGNC Symbol;Acc:24162]	-3.26649	3.49506e-30
ENSG00000188001	TPRG1	tumor protein p63 regulated 1 [Source:HGNC Symbol;Acc:24759]	-2.07301	0.0415236
ENSG00000133112	TPT1	tumor protein, translationally-controlled 1 [Source:HGNC Symbol;Acc:12022]	1.288	3.57206e-135
ENSG00000217027	TPT1P4	tumor protein, translationally-controlled 1 pseudogene 4 [Source:HGNC Symbol;Acc:49298]	1.29377	1.09811e-12
ENSG00000214460	TPT1P6	tumor protein, translationally-controlled 1 pseudogene 6 [Source:HGNC Symbol;Acc:49297]	1.47732	1.18587e-16
ENSG00000234782	TPT1P9	tumor protein, translationally-controlled 1 pseudogene 9 [Source:HGNC Symbol;Acc:49299]	1.25387	1.88891e-69
ENSG00000082512	TRAF5	TNF receptor-associated factor 5 [Source:HGNC Symbol;Acc:12035]	1.60677	2.26565e-09
ENSG00000226557	TRAF6P1	TNF receptor-associated factor 6 pseudogene 1 [Source:HGNC Symbol;Acc:45032]	1.79144	0.0355421
ENSG00000124496	TRERF1	transcriptional regulating factor 1 [Source:HGNC Symbol;Acc:18273]	1.03687	1.20932e-05
ENSG00000071575	TRIB2	tribbles pseudokinase 2 [Source:HGNC Symbol;Acc:30809]	-1.06136	2.61766e-24
ENSG00000112343	TRIM38	tripartite motif containing 38 [Source:HGNC Symbol;Acc:10059]	1.56371	5.66169e-05
ENSG00000132481	TRIM47	tripartite motif containing 47 [Source:HGNC Symbol;Acc:19020]	-1.45083	8.48721e-17
ENSG00000150244	TRIM48	tripartite motif containing 48 [Source:HGNC Symbol;Acc:19021]	7.16253	4.63537e-15
ENSG00000119283	TRIM67	tripartite motif containing 67 [Source:HGNC Symbol;Acc:31859]	-1.1524	0.0148745
ENSG00000253368	TRNP1	TMF1-regulated nuclear protein 1 [Source:HGNC Symbol;Acc:34348]	-1.97626	0.000639976
ENSG00000083067	TRPM3	transient receptor potential cation channel, subfamily M, member 3 [Source:HGNC Symbol;Acc:17992]	-1.23079	1.87502e-05
ENSG00000165409	TSHR	thyroid stimulating hormone receptor [Source:HGNC Symbol;Acc:12373]	-3.16847	3.08798e-15
ENSG00000110900	TSPAN11	tetraspanin 11 [Source:HGNC Symbol;Acc:30795]	-1.52819	3.43309e-05
ENSG00000064201	TSPAN32	tetraspanin 32 [Source:HGNC Symbol;Acc:13410]	-4.63483	0.0148503
ENSG00000156298	TSPAN7	tetraspanin 7 [Source:HGNC Symbol;Acc:11854]	1.9583	3.66739e-97
ENSG00000127324	TSPAN8	tetraspanin 8 [Source:HGNC Symbol;Acc:11855]	-2.85383	0.00340888
ENSG00000223756	TSSC2	tumor suppressing subtransferable candidate 2 pseudogene [Source:HGNC Symbol;Acc:12384]	1.32713	7.40838e-07
ENSG00000227473	TSSK5P1	testis-specific serine kinase 5 pseudogene 1 [Source:HGNC Symbol;Acc:31931]	1.20518	0.00800899
ENSG00000205838	TTC23L	tetratricopeptide repeat domain 23-like [Source:HGNC Symbol;Acc:26355]	-1.03778	0.0258524
ENSG00000120440	TTLL2	tubulin tyrosine ligase-like family, member 2 [Source:HGNC Symbol;Acc:21211]	3.06436	0.0227334
ENSG00000176728	TTTY14	testis-specific transcript, Y-linked 14 (non-protein coding) [Source:HGNC Symbol;Acc:18495]	-4.35692	0
ENSG00000127824	TUBA4A	tubulin, alpha 4a [Source:HGNC Symbol;Acc:12407]	1.60644	1.91221e-10
ENSG00000104833	TUBB4A	tubulin, beta 4A class IVa [Source:HGNC Symbol;Acc:20774]	1.30015	6.82117e-175
ENSG00000107165	TYRP1	tyrosinase-related protein 1 [Source:HGNC Symbol;Acc:12450]	2.79981	1.81485e-102
ENSG00000154127	UBASH3B	ubiquitin associated and SH3 domain containing B [Source:HGNC Symbol;Acc:29884]	-1.32274	2.65168e-14
ENSG00000145040	UCN2	urocortin 2 [Source:HGNC Symbol;Acc:18414]	-5.23257	7.92346e-23
ENSG00000171234	UGT2B7	UDP glucuronosyltransferase 2 family, polypeptide B7 [Source:HGNC Symbol;Acc:12554]	1.37242	6.03756e-31
ENSG00000111981	ULBP1	UL16 binding protein 1 [Source:HGNC Symbol;Acc:14893]	1.03956	0.028815
ENSG00000130477	UNC13A	unc-13 homolog A (C. elegans) [Source:HGNC Symbol;Acc:23150]	-1.36633	1.93681e-115
ENSG00000137766	UNC13C	unc-13 homolog C (C. elegans) [Source:HGNC Symbol;Acc:23149]	-1.62932	0.00710474
ENSG00000182168	UNC5C	unc-5 homolog C (C. elegans) [Source:HGNC Symbol;Acc:12569]	2.26851	2.25481e-118
ENSG00000144406	UNC80	unc-80 homolog (C. elegans) [Source:HGNC Symbol;Acc:26582]	1.09075	7.15601e-08
ENSG00000183696	UPP1	uridine phosphorylase 1 [Source:HGNC Symbol;Acc:12576]	-1.06495	1.62768e-10
ENSG00000053501	USE1	unconventional SNARE in the ER 1 homolog (S. cerevisiae) [Source:HGNC Symbol;Acc:30882]	-1.00208	4.21938e-67
ENSG00000161133	USP41	ubiquitin specific peptidase 41 [Source:HGNC Symbol;Acc:20070]	1.24513	0.00145547
ENSG00000128564	VGF	VGF nerve growth factor inducible [Source:HGNC Symbol;Acc:12684]	-2.46556	1.79937e-57
ENSG00000170162	VGLL2	vestigial like 2 (Drosophila) [Source:HGNC Symbol;Acc:20232]	3.59589	7.02438e-06
ENSG00000176428	VPS37D	vacuolar protein sorting 37 homolog D (S. cerevisiae) [Source:HGNC Symbol;Acc:18287]	1.26925	0.00105761
ENSG00000170419	VSTM2A	V-set and transmembrane domain containing 2A [Source:HGNC Symbol;Acc:28499]	-1.8183	1.76187e-09
ENSG00000165633	VSTM4	V-set and transmembrane domain containing 4 [Source:HGNC Symbol;Acc:26470]	-4.91373	0.00439626
ENSG00000179403	VWA1	von Willebrand factor A domain containing 1 [Source:HGNC Symbol;Acc:30910]	-2.35926	2.88676e-69
ENSG00000110002	VWA5A	von Willebrand factor A domain containing 5A [Source:HGNC Symbol;Acc:6658]	-4.63482	0.0148503
ENSG00000102763	VWA8	von Willebrand factor A domain containing 8 [Source:HGNC Symbol;Acc:29071]	1.24011	3.08277e-29
ENSG00000146530	VWDE	von Willebrand factor D and EGF domains [Source:HGNC Symbol;Acc:21897]	-4.78101	0.00807303
ENSG00000228775	WEE2-AS1	WEE2 antisense RNA 1 [Source:HGNC Symbol;Acc:48669]	-2.08417	0.00166478
ENSG00000103175	WFDC1	WAP four-disulfide core domain 1 [Source:HGNC Symbol;Acc:15466]	3.29386	5.52614e-08
ENSG00000108379	WNT3	wingless-type MMTV integration site family, member 3 [Source:HGNC Symbol;Acc:12782]	1.09288	0.00157665
ENSG00000114251	WNT5A	wingless-type MMTV integration site family, member 5A [Source:HGNC Symbol;Acc:12784]	1.60562	3.52017e-15
ENSG00000143816	WNT9A	wingless-type MMTV integration site family, member 9A [Source:HGNC Symbol;Acc:12778]	1.54504	8.231e-07
ENSG00000108039	XPNPEP1	X-prolyl aminopeptidase (aminopeptidase P) 1, soluble [Source:HGNC Symbol;Acc:12822]	1.06087	6.40953e-42
ENSG00000137693	YAP1	Yes-associated protein 1 [Source:HGNC Symbol;Acc:16262]	1.07487	4.61148e-34
ENSG00000179456	ZBTB18	zinc finger and BTB domain containing 18 [Source:HGNC Symbol;Acc:13030]	-1.5638	1.97034e-124
ENSG00000181722	ZBTB20	zinc finger and BTB domain containing 20 [Source:HGNC Symbol;Acc:13503]	-1.08296	6.87575e-08
ENSG00000102383	ZDHHC15	zinc finger, DHHC-type containing 15 [Source:HGNC Symbol;Acc:20342]	1.01269	4.03352e-19
ENSG00000104219	ZDHHC2	zinc finger, DHHC-type containing 2 [Source:HGNC Symbol;Acc:18469]	1.01364	4.95409e-37
ENSG00000232380	ZDHHC20P4	zinc finger, DHHC-type containing 20 pseudogene 4 [Source:HGNC Symbol;Acc:39776]	1.03633	0.0151532
ENSG00000148516	ZEB1	zinc finger E-box binding homeobox 1 [Source:HGNC Symbol;Acc:11642]	1.20253	1.01728e-18
ENSG00000237036	ZEB1-AS1	ZEB1 antisense RNA 1 [Source:HGNC Symbol;Acc:42354]	1.46572	0.0012387
ENSG00000178381	ZFAND2A	zinc finger, AN1-type domain 2A [Source:HGNC Symbol;Acc:28073]	-1.00787	1.35805e-05
ENSG00000172671	ZFAND4	zinc finger, AN1-type domain 4 [Source:HGNC Symbol;Acc:23504]	1.23651	2.06303e-08
ENSG00000180787	ZFP3	ZFP3 zinc finger protein [Source:HGNC Symbol;Acc:12861]	-1.97981	6.05217e-13
ENSG00000128016	ZFP36	ZFP36 ring finger protein [Source:HGNC Symbol;Acc:12862]	-1.32084	0.0106641
ENSG00000229562	ZFYVE9P1	zinc finger, FYVE domain containing 9 pseudogene 1 [Source:HGNC Symbol;Acc:33359]	-1.69036	0.00792616
ENSG00000043355	ZIC2	Zic family member 2 [Source:HGNC Symbol;Acc:12873]	-1.80059	1.01007e-11
ENSG00000139800	ZIC5	Zic family member 5 [Source:HGNC Symbol;Acc:20322]	-1.10905	0.00166572
ENSG00000149050	ZNF214	zinc finger protein 214 [Source:HGNC Symbol;Acc:13006]	3.04541	0.00116565
ENSG00000149054	ZNF215	zinc finger protein 215 [Source:HGNC Symbol;Acc:13007]	2.93158	0.0384997
ENSG00000198477	ZNF280B	zinc finger protein 280B [Source:HGNC Symbol;Acc:23022]	1.13308	4.65782e-06
ENSG00000186026	ZNF284	zinc finger protein 284 [Source:HGNC Symbol;Acc:13078]	-1.75118	0.00131289
ENSG00000237232	ZNF295-AS1	ZNF295 antisense RNA 1 [Source:HGNC Symbol;Acc:23130]	-2.01487	0.000163442
ENSG00000197935	ZNF311	zinc finger protein 311 [Source:HGNC Symbol;Acc:13847]	3.11802	0.000672352
ENSG00000144331	ZNF385B	zinc finger protein 385B [Source:HGNC Symbol;Acc:26332]	6.00224	8.52336e-212
ENSG00000151789	ZNF385D	zinc finger protein 385D [Source:HGNC Symbol;Acc:26191]	-1.47936	0.00011959
ENSG00000171291	ZNF439	zinc finger protein 439 [Source:HGNC Symbol;Acc:20873]	-1.89169	3.98388e-18
ENSG00000178187	ZNF454	zinc finger protein 454 [Source:HGNC Symbol;Acc:21200]	-1.39692	3.04949e-06
ENSG00000225614	ZNF469	zinc finger protein 469 [Source:HGNC Symbol;Acc:23216]	-1.02087	5.18022e-13
ENSG00000165388	ZNF488	zinc finger protein 488 [Source:HGNC Symbol;Acc:23535]	1.02956	5.13493e-30
ENSG00000177599	ZNF491	zinc finger protein 491 [Source:HGNC Symbol;Acc:23706]	-1.27818	2.06596e-05
ENSG00000198597	ZNF536	zinc finger protein 536 [Source:HGNC Symbol;Acc:29025]	-1.25705	2.40896e-14
ENSG00000176472	ZNF575	zinc finger protein 575 [Source:HGNC Symbol;Acc:27606]	-2.17002	0.0264516
ENSG00000157657	ZNF618	zinc finger protein 618 [Source:HGNC Symbol;Acc:29416]	3.46605	1.92232e-17
ENSG00000179930	ZNF648	zinc finger protein 648 [Source:HGNC Symbol;Acc:18190]	2.05299	1.16071e-17
ENSG00000197928	ZNF677	zinc finger protein 677 [Source:HGNC Symbol;Acc:28730]	1.61134	0.00052389
ENSG00000156853	ZNF689	zinc finger protein 689 [Source:HGNC Symbol;Acc:25173]	-1.12107	0.000139529
ENSG00000198429	ZNF69	zinc finger protein 69 [Source:HGNC Symbol;Acc:13138]	-1.03593	4.82965e-10
ENSG00000242779	ZNF702P	zinc finger protein 702, pseudogene [Source:HGNC Symbol;Acc:25775]	-1.51697	0.0412109
ENSG00000180884	ZNF792	zinc finger protein 792 [Source:HGNC Symbol;Acc:24751]	1.26564	0.0384328
ENSG00000248830	ZNF807	zinc finger protein 807 [Source:HGNC Symbol;Acc:33229]	-1.90442	0.0155379
ENSG00000180233	ZNRF2	zinc and ring finger 2 [Source:HGNC Symbol;Acc:22316]	-1.1617	1.35137e-28
ENSG00000187987	ZSCAN23	zinc finger and SCAN domain containing 23 [Source:HGNC Symbol;Acc:21193]	1.72197	5.43933e-07

## Sheet: (c)
GSEA U87 NS vs ML
GENE SET	NAME	SIZE	NES	NOM p-val	FDR q-val
C2	ABBUD_LIF_SIGNALING_1_UP	29	1.5710104	0.013986014	0.11966943
	ABE_VEGFA_TARGETS_30MIN	24	1.54188	0.017492712	0.14295389
	ABRAHAM_ALPC_VS_MULTIPLE_MYELOMA_UP	26	1.6773272	0.0013927576	0.056086984
	ABRAMSON_INTERACT_WITH_AIRE	42	-1.4574565	0.03448276	0.19602364
	ACEVEDO_FGFR1_TARGETS_IN_PROSTATE_CANCER_MODEL_DN	229	1.4603674	0.0	0.22721577
	ACEVEDO_LIVER_TUMOR_VS_NORMAL_ADJACENT_TISSUE_DN	196	1.5915219	0.0	0.104335934
	AFFAR_YY1_TARGETS_UP	154	1.4440987	0.006849315	0.24523734
	ALONSO_METASTASIS_DN	17	-1.496559	0.06646526	0.16618639
	ALTEMEIER_RESPONSE_TO_LPS_WITH_MECHANICAL_VENTILATION	74	1.6304185	0.0036719707	0.07875613
	AMIT_SERUM_RESPONSE_120_MCF10A	56	-1.440526	0.03153153	0.20801206
	AMIT_SERUM_RESPONSE_40_MCF10A	28	1.4868869	0.024147727	0.19937786
	AMIT_SERUM_RESPONSE_480_MCF10A	25	-1.709774	0.006756757	0.05240009
	AMUNDSON_GAMMA_RADIATION_RESPONSE	39	-2.3992608	0.0	0.0
	ANASTASSIOU_MULTICANCER_INVASIVENESS_SIGNATURE	51	1.6484905	0.003811944	0.070982434
	APPEL_IMATINIB_RESPONSE	27	1.6085806	0.0071530757	0.09650017
	APPIERTO_RESPONSE_TO_FENRETINIDE_DN	39	1.5676373	0.0070422534	0.12237203
	AZARE_NEOPLASTIC_TRANSFORMATION_BY_STAT3_UP	96	1.5638891	0.002386635	0.124948494
	BAELDE_DIABETIC_NEPHROPATHY_DN	383	1.4567016	0.0	0.23082334
	BANDRES_RESPONSE_TO_CARMUSTIN_MGMT_24HR_DN	28	1.444166	0.048022598	0.24596477
	BASAKI_YBX1_TARGETS_UP	251	-2.187594	0.0	0.00016649462
	BENNETT_SYSTEMIC_LUPUS_ERYTHEMATOSUS	20	1.5844042	0.018209409	0.107999705
	BENPORATH_ES_2	25	-1.5173593	0.034722224	0.15162402
	BENPORATH_PROLIFERATION	125	-2.0310194	0.0	0.001840048
	BERENJENO_TRANSFORMED_BY_RHOA_UP	467	-1.6678385	0.0	0.07081906
	BHATI_G2M_ARREST_BY_2METHOXYESTRADIOL_UP	89	-1.6674511	0.0	0.070448846
	BIDUS_METASTASIS_UP	196	-1.5893604	0.0	0.10795156
	BILANGES_SERUM_AND_RAPAMYCIN_SENSITIVE_GENES	60	-1.4912739	0.025510205	0.16925578
	BILD_SRC_ONCOGENIC_SIGNATURE	56	1.6252685	0.0012674271	0.082661405
	BIOCARTA_41BB_PATHWAY	15	-1.4580619	0.060702875	0.19625635
	BIOCARTA_G1_PATHWAY	23	-1.5734626	0.010344828	0.11598132
	BIOCARTA_G2_PATHWAY	24	-1.5273526	0.030508475	0.1459044
	BIOCARTA_MEF2D_PATHWAY	15	-1.4875288	0.048295453	0.17315607
	BIOCARTA_MTA3_PATHWAY	16	1.4525728	0.040298507	0.23351711
	BIOCARTA_NOS1_PATHWAY	17	-1.53956	0.038690478	0.13651481
	BIOCARTA_PROTEASOME_PATHWAY	25	-1.6548381	0.0066225166	0.07330743
	BOHN_PRIMARY_IMMUNODEFICIENCY_SYNDROM_DN	31	1.4534793	0.03369272	0.23308091
	BOQUEST_STEM_CELL_CULTURED_VS_FRESH_DN	15	1.6804838	0.0014144272	0.05605755
	BOQUEST_STEM_CELL_CULTURED_VS_FRESH_UP	350	1.5034083	0.0	0.18192264
	BOQUEST_STEM_CELL_UP	204	1.8851479	0.0	0.0045298273
	BOSCO_INTERFERON_INDUCED_ANTIVIRAL_MODULE	57	1.605305	0.0037783375	0.09537895
	BOYAULT_LIVER_CANCER_SUBCLASS_G23_UP	48	-1.4266502	0.037815128	0.2180684
	BOYAULT_LIVER_CANCER_SUBCLASS_G3_UP	175	-1.4079382	0.0	0.23809326
	BOYAULT_LIVER_CANCER_SUBCLASS_G6_UP	52	1.4412601	0.03515625	0.24691032
	BOYLAN_MULTIPLE_MYELOMA_D_DN	57	1.4598507	0.025773196	0.2274536
	BOYLAN_MULTIPLE_MYELOMA_PCA1_UP	57	1.5280442	0.010230179	0.15501584
	BOYLAN_MULTIPLE_MYELOMA_PCA3_DN	49	1.4496869	0.030144168	0.23781104
	BREDEMEYER_RAG_SIGNALING_NOT_VIA_ATM_UP	47	1.4926015	0.019379845	0.19260193
	BRIDEAU_IMPRINTED_GENES	40	1.7628113	0.0	0.033262998
	BROWN_MYELOID_CELL_DEVELOPMENT_UP	104	1.5556161	0.0011806375	0.1320245
	BROWNE_HCMV_INFECTION_2HR_UP	31	1.6653295	0.0	0.062156934
	BROWNE_HCMV_INFECTION_8HR_UP	81	1.5944895	0.0	0.1066875
	BROWNE_INTERFERON_RESPONSIVE_GENES	55	1.8546258	0.0	0.008460151
	BUCKANOVICH_T_LYMPHOCYTE_HOMING_ON_TUMOR_UP	22	1.5308156	0.023842918	0.15244213
	BURTON_ADIPOGENESIS_3	100	-1.8518064	0.0	0.015502867
	BURTON_ADIPOGENESIS_PEAK_AT_24HR	35	-1.4677812	0.025	0.190254
	CAFFAREL_RESPONSE_TO_THC_DN	25	-1.3948085	0.077441074	0.24696256
	CAIRO_LIVER_DEVELOPMENT_DN	136	1.4644533	0.004524887	0.22205132
	CHANG_CORE_SERUM_RESPONSE_DN	177	1.9520019	0.0	0.0018070968
	CHANG_CORE_SERUM_RESPONSE_UP	181	-1.9697311	0.0	0.0043226713
	CHANG_CYCLING_GENES	133	-2.2861984	0.0	0.0
	CHEMNITZ_RESPONSE_TO_PROSTAGLANDIN_E2_UP	122	-1.8159252	0.0	0.021216422
	CHEN_PDGF_TARGETS	15	-1.4569016	0.05322129	0.19572924
	CHESLER_BRAIN_HIGHEST_EXPRESSION	33	1.5919105	0.008053691	0.10658424
	CHIANG_LIVER_CANCER_SUBCLASS_CTNNB1_DN	119	1.5915127	0.0011520737	0.10345192
	CHIANG_LIVER_CANCER_SUBCLASS_PROLIFERATION_UP	158	-1.4924934	0.0	0.16879001
	CHIARADONNA_NEOPLASTIC_TRANSFORMATION_KRAS_CDC25_DN	36	1.4836408	0.021592442	0.20385744
	CHIBA_RESPONSE_TO_TSA	38	-1.4457699	0.031496063	0.20362775
	CHNG_MULTIPLE_MYELOMA_HYPERPLOID_UP	44	-1.5589005	0.0116731515	0.1226811
	CORRE_MULTIPLE_MYELOMA_DN	51	1.8170832	0.0	0.015733726
	COULOUARN_TEMPORAL_TGFB1_SIGNATURE_DN	108	1.5791266	0.0011547344	0.11200645
	CROMER_TUMORIGENESIS_DN	26	1.4808422	0.034139402	0.20756236
	CROONQUIST_IL6_DEPRIVATION_DN	94	-1.9433619	0.0	0.0062201507
	CROONQUIST_NRAS_SIGNALING_DN	70	-2.0684512	0.0	0.0011152218
	CROONQUIST_NRAS_SIGNALING_UP	20	1.4635103	0.034833092	0.22340168
	CUI_TCF21_TARGETS_UP	29	1.743929	0.0	0.035056416
	DACOSTA_ERCC3_ALLELE_XPCS_VS_TTD_UP	23	1.4928405	0.030390738	0.19304122
	DANG_MYC_TARGETS_UP	121	-1.4244719	0.008064516	0.21933712
	DANG_REGULATED_BY_MYC_UP	67	-1.6126426	0.0	0.0955834
	DARWICHE_PAPILLOMA_PROGRESSION_RISK	50	1.4810461	0.017105263	0.20798095
	DASU_IL6_SIGNALING_SCAR_UP	28	1.4757085	0.027359782	0.20932864
	DASU_IL6_SIGNALING_UP	51	1.5706713	0.0051020407	0.119328156
	DAUER_STAT3_TARGETS_UP	40	1.5118495	0.007905139	0.16890539
	DAVICIONI_PAX_FOXO1_SIGNATURE_IN_ARMS_UP	50	1.4777163	0.019430052	0.20816833
	DAVICIONI_RHABDOMYOSARCOMA_PAX_FOXO1_FUSION_UP	53	1.702025	0.0	0.0472007
	DAVICIONI_TARGETS_OF_PAX_FOXO1_FUSIONS_DN	50	1.5133744	0.009234829	0.16663748
	DEMAGALHAES_AGING_UP	39	1.5416924	0.012048192	0.14157392
	DER_IFN_ALPHA_RESPONSE_UP	63	1.7506962	0.0	0.033568185
	DER_IFN_BETA_RESPONSE_UP	89	1.5549372	0.0035587188	0.13221787
	DER_IFN_GAMMA_RESPONSE_UP	62	1.6833142	0.0	0.05436161
	DING_LUNG_CANCER_BY_MUTATION_RATE	16	1.4611748	0.04719764	0.22608872
	DING_LUNG_CANCER_MUTATED_SIGNIFICANTLY	22	1.6260022	0.0043290043	0.082744
	DURAND_STROMA_S_UP	245	1.4756402	0.0010526315	0.2085849
	DUTERTRE_ESTRADIOL_RESPONSE_24HR_UP	288	-1.9335192	0.0	0.006363552
	EGUCHI_CELL_CYCLE_RB1_TARGETS	22	-1.8488318	0.0	0.015559204
	EINAV_INTERFERON_SIGNATURE_IN_CANCER	22	1.565705	0.010479042	0.124715835
	ELVIDGE_HIF1A_AND_HIF2A_TARGETS_UP	34	-1.4300069	0.024390243	0.2174589
	ENGELMANN_CANCER_PROGENITORS_UP	42	-1.9393903	0.0	0.0061929887
	EPPERT_PROGENITOR	124	-1.5117637	0.0	0.15419179
	FARMER_BREAST_CANCER_CLUSTER_2	33	-2.0860617	0.0	0.0011360345
	FERREIRA_EWINGS_SARCOMA_UNSTABLE_VS_STABLE_UP	142	-1.448448	0.0	0.20310003
	FIGUEROA_AML_METHYLATION_CLUSTER_1_UP	82	1.4698888	0.011029412	0.21416476
	FINETTI_BREAST_CANCER_KINOME_RED	16	-1.8497037	0.0030674846	0.015592765
	FLECHNER_BIOPSY_KIDNEY_TRANSPLANT_OK_VS_DONOR_DN	22	1.5853127	0.008559201	0.10739263
	FOURNIER_ACINAR_DEVELOPMENT_LATE_2	252	-1.6369296	0.0	0.08150756
	FOURNIER_ACINAR_DEVELOPMENT_LATE_DN	19	-1.559122	0.025157232	0.12320418
	FRASOR_RESPONSE_TO_SERM_OR_FULVESTRANT_DN	48	-2.0696878	0.0	0.0011637097
	FRASOR_RESPONSE_TO_SERM_OR_FULVESTRANT_UP	17	-1.6751001	0.0058651026	0.0677019
	FUJII_YBX1_TARGETS_DN	187	-1.8430026	0.0	0.016198842
	FULCHER_INFLAMMATORY_RESPONSE_LECTIN_VS_LPS_DN	344	1.5452787	0.0	0.14115757
	FURUKAWA_DUSP6_TARGETS_PCI35_DN	65	-1.932656	0.0	0.0062894016
	FURUKAWA_DUSP6_TARGETS_PCI35_UP	50	1.7005144	0.0025477707	0.046083637
	GAJATE_RESPONSE_TO_TRABECTEDIN_UP	52	1.7591197	0.0012787724	0.03424283
	GAL_LEUKEMIC_STEM_CELL_UP	107	1.5578846	0.0	0.13089181
	GARCIA_TARGETS_OF_FLI1_AND_DAX1_DN	136	-1.8016474	0.0	0.023843383
	GARCIA_TARGETS_OF_FLI1_AND_DAX1_UP	47	1.469833	0.014569537	0.213429
	GARGALOVIC_RESPONSE_TO_OXIDIZED_PHOSPHOLIPIDS_RED_DN	21	1.5424601	0.021770682	0.14275849
	GARGALOVIC_RESPONSE_TO_OXIDIZED_PHOSPHOLIPIDS_TURQUOISE_DN	46	-1.5735201	0.015444015	0.116717495
	GAURNIER_PSMD4_TARGETS	43	1.7165082	0.001344086	0.04660325
	GAUSSMANN_MLL_AF4_FUSION_TARGETS_E_UP	70	1.5373422	0.004914005	0.1458075
	GAUSSMANN_MLL_AF4_FUSION_TARGETS_F_UP	165	1.5694289	0.0	0.12045409
	GAVIN_FOXP3_TARGETS_CLUSTER_P6	75	-1.8617095	0.0	0.014539425
	GENTILE_RESPONSE_CLUSTER_D3	60	-1.5656816	0.013824885	0.11975823
	GEORGANTAS_HSC_MARKERS	53	1.4598448	0.028460544	0.22658932
	GERHOLD_ADIPOGENESIS_UP	40	1.4765663	0.019151846	0.20815852
	GNATENKO_PLATELET_SIGNATURE	38	1.4553057	0.03396739	0.23244932
	GRAESSMANN_RESPONSE_TO_MC_AND_SERUM_DEPRIVATION_UP	154	1.5839219	0.0	0.10784028
	GRAHAM_CML_DIVIDING_VS_NORMAL_QUIESCENT_DN	73	1.7327683	0.0	0.040576924
	GRAHAM_CML_DIVIDING_VS_NORMAL_QUIESCENT_UP	151	-2.0162094	0.0	0.0023709822
	GRAHAM_CML_QUIESCENT_VS_NORMAL_DIVIDING_UP	35	1.5751828	0.006793478	0.11454393
	GRAHAM_CML_QUIESCENT_VS_NORMAL_QUIESCENT_DN	35	1.4588532	0.034674063	0.22730373
	GRAHAM_NORMAL_QUIESCENT_VS_NORMAL_DIVIDING_DN	78	-2.2597756	0.0	0.0
	GRAHAM_NORMAL_QUIESCENT_VS_NORMAL_DIVIDING_UP	48	1.6136129	0.005235602	0.09151742
	GREENBAUM_E2A_TARGETS_UP	31	-1.9492712	0.0	0.005744488
	GUENTHER_GROWTH_SPHERICAL_VS_ADHERENT_UP	19	1.4460582	0.05982906	0.24384895
	HAN_JNK_SINGALING_DN	24	1.493242	0.030172413	0.1931537
	HECKER_IFNB1_TARGETS	55	1.7751817	0.0	0.030804753
	HELLER_SILENCED_BY_METHYLATION_UP	194	1.653825	0.0	0.06796897
	HERNANDEZ_ABERRANT_MITOSIS_BY_DOCETACEL_2NM_DN	19	1.6895512	0.0029112082	0.05085373
	HESS_TARGETS_OF_HOXA9_AND_MEIS1_DN	56	1.5923797	0.0037688443	0.10693626
	HIRSCH_CELLULAR_TRANSFORMATION_SIGNATURE_UP	207	1.6136425	0.0	0.09246166
	HOELZEL_NF1_TARGETS_DN	83	1.6299413	0.0	0.07854957
	HOFFMANN_LARGE_TO_SMALL_PRE_BII_LYMPHOCYTE_UP	146	-2.302024	0.0	0.0
	HOLLEMAN_ASPARAGINASE_RESISTANCE_ALL_UP	18	1.6440173	0.0	0.07148613
	HONRADO_BREAST_CANCER_BRCA1_VS_BRCA2	15	-1.5985723	0.014534884	0.102371514
	HOQUE_METHYLATED_IN_CANCER	38	1.5092748	0.021592442	0.17335987
	HORIUCHI_WTAP_TARGETS_DN	267	-1.8262025	0.0	0.019612446
	HORIUCHI_WTAP_TARGETS_UP	248	1.4859828	0.0010638298	0.19965546
	HORTON_SREBF_TARGETS	20	1.7256434	0.0	0.045032438
	HOSHIDA_LIVER_CANCER_LATE_RECURRENCE_UP	48	1.5209658	0.012771392	0.16051775
	HOSHIDA_LIVER_CANCER_SUBCLASS_S3	190	1.4665723	0.0010893246	0.21975416
	HSIAO_LIVER_SPECIFIC_GENES	125	1.5895416	0.0011520737	0.10537767
	HU_GENOTOXIC_DAMAGE_4HR	34	-1.470764	0.03018868	0.18817914
	HU_GENOTOXIN_ACTION_DIRECT_VS_INDIRECT_4HR	28	1.4746425	0.020775624	0.20911422
	HUMMERICH_SKIN_CANCER_PROGRESSION_DN	79	1.4778916	0.008547009	0.20864649
	HUNSBERGER_EXERCISE_REGULATED_GENES	24	1.5320094	0.021306818	0.15110429
	IGLESIAS_E2F_TARGETS_UP	126	1.595366	0.0	0.10712068
	ISHIDA_E2F_TARGETS	49	-2.350346	0.0	0.0
	JAATINEN_HEMATOPOIETIC_STEM_CELL_DN	112	1.6552464	0.0	0.068292275
	JACKSON_DNMT1_TARGETS_DN	22	1.6326867	0.005602241	0.078101166
	JECHLINGER_EPITHELIAL_TO_MESENCHYMAL_TRANSITION_UP	53	1.639647	0.0012820513	0.07330936
	JI_RESPONSE_TO_FSH_UP	61	1.8947232	0.0	0.004227415
	JIANG_AGING_CEREBRAL_CORTEX_DN	43	1.677946	0.002621232	0.056570224
	JIANG_AGING_HYPOTHALAMUS_DN	37	1.8013399	0.0	0.022060968
	KAMMINGA_EZH2_TARGETS	38	-2.0773807	0.0	0.0012166057
	KANG_DOXORUBICIN_RESISTANCE_UP	52	-2.3014069	0.0	0.0
	KANG_IMMORTALIZED_BY_TERT_UP	72	1.4805014	0.019631902	0.20740615
	KARLSSON_TGFB1_TARGETS_UP	107	-1.5477861	0.0	0.1314052
	KAUFFMANN_DNA_REPAIR_GENES	210	-1.6825002	0.0	0.06365611
	KAUFFMANN_DNA_REPLICATION_GENES	121	-1.6992135	0.0	0.05696907
	KAUFFMANN_MELANOMA_RELAPSE_UP	57	-1.9858289	0.0	0.0037497878
	KAYO_CALORIE_RESTRICTION_MUSCLE_UP	75	1.5473561	0.0012048193	0.1420812
	KEGG_ANTIGEN_PROCESSING_AND_PRESENTATION	49	1.6758262	0.0	0.054472517
	KEGG_ARACHIDONIC_ACID_METABOLISM	20	1.6984735	0.0043668123	0.04662533
	KEGG_ARRHYTHMOGENIC_RIGHT_VENTRICULAR_CARDIOMYOPATHY_ARVC	56	1.5382578	0.007751938	0.14591204
	KEGG_BASE_EXCISION_REPAIR	30	-1.5781906	0.023809524	0.11487778
	KEGG_BLADDER_CANCER	39	-1.4656948	0.048148148	0.18992385
	KEGG_CELL_CYCLE	115	-1.4362491	0.0	0.2131025
	KEGG_COMPLEMENT_AND_COAGULATION_CASCADES	36	1.7526145	0.0	0.0336548
	KEGG_CYTOKINE_CYTOKINE_RECEPTOR_INTERACTION	126	1.4900634	0.001150748	0.19508663
	KEGG_CYTOSOLIC_DNA_SENSING_PATHWAY	30	1.6085231	0.006802721	0.09564495
	KEGG_DNA_REPLICATION	33	-1.9061911	0.0	0.008017798
	KEGG_ECM_RECEPTOR_INTERACTION	69	1.4791409	0.016414141	0.20953162
	KEGG_HOMOLOGOUS_RECOMBINATION	26	-1.5537329	0.031578947	0.12691483
	KEGG_LEUKOCYTE_TRANSENDOTHELIAL_MIGRATION	82	1.4648685	0.0121654505	0.22191584
	KEGG_MISMATCH_REPAIR	22	-1.6591034	0.017361112	0.07235407
	KEGG_NON_SMALL_CELL_LUNG_CANCER	50	-1.5198276	0.021645023	0.15092158
	KEGG_NUCLEOTIDE_EXCISION_REPAIR	41	-1.5172005	0.01724138	0.15087199
	KEGG_PENTOSE_PHOSPHATE_PATHWAY	21	-1.571011	0.020066889	0.11725246
	KEGG_PPAR_SIGNALING_PATHWAY	47	1.6051555	0.001312336	0.09477344
	KEGG_PRIMARY_IMMUNODEFICIENCY	16	1.5451316	0.0062402496	0.1405158
	KEGG_RIBOSOME	75	-2.0122745	0.0	0.0024343757
	KEGG_SPLICEOSOME	112	-1.6215924	0.0	0.089763604
	KEGG_STEROID_BIOSYNTHESIS	15	1.4434912	0.058035713	0.24415004
	KIM_ALL_DISORDERS_CALB1_CORR_DN	19	1.5778432	0.018950438	0.11224618
	KIM_GLIS2_TARGETS_UP	63	1.6555039	0.0	0.06916051
	KIM_LRRC3B_TARGETS	22	1.5049934	0.031837918	0.18046805
	KIM_RESPONSE_TO_TSA_AND_DECITABINE_UP	90	1.5855107	0.0011682243	0.107923135
	KLEIN_TARGETS_OF_BCR_ABL1_FUSION	24	1.5039203	0.028571429	0.18175268
	KOBAYASHI_EGFR_SIGNALING_24HR_DN	222	-2.3109856	0.0	0.0
	KOBAYASHI_EGFR_SIGNALING_24HR_UP	82	1.6208596	0.0	0.08559384
	KOKKINAKIS_METHIONINE_DEPRIVATION_96HR_UP	104	1.5202384	0.005966587	0.16018511
	KONG_E2F3_TARGETS	85	-2.385662	0.0	0.0
	KORKOLA_EMBRYONIC_CARCINOMA_VS_SEMINOMA_DN	16	-1.6421957	0.018237082	0.07895049
	KORKOLA_YOLK_SAC_TUMOR	42	1.4418373	0.032467533	0.24645072
	KRASNOSELSKAYA_ILF3_TARGETS_UP	26	1.6656011	0.0014144272	0.06295001
	KUROZUMI_RESPONSE_TO_ONCOCYTIC_VIRUS	16	1.5280911	0.029239766	0.15581964
	LE_EGR2_TARGETS_DN	83	1.5566514	0.0024213076	0.13113156
	LE_EGR2_TARGETS_UP	100	-1.629899	0.0	0.085013166
	LE_NEURONAL_DIFFERENTIATION_DN	19	-1.4731306	0.055900622	0.18693341
	LEE_AGING_CEREBELLUM_UP	63	1.5937887	0.0012531328	0.10651033
	LEE_EARLY_T_LYMPHOCYTE_UP	94	-1.9857353	0.0	0.003648442
	LEE_LIVER_CANCER_CIPROFIBRATE_DN	38	1.5936573	0.0054054055	0.10580485
	LEE_LIVER_CANCER_MYC_DN	33	1.4774212	0.03429355	0.20800568
	LEE_LIVER_CANCER_MYC_E2F1_UP	43	1.5863026	0.0040983604	0.10832106
	LEE_NEURAL_CREST_STEM_CELL_UP	112	1.4937129	0.005868545	0.19295119
	LEE_TARGETS_OF_PTCH1_AND_SUFU_DN	64	1.6336468	0.0	0.07781511
	LEE_TARGETS_OF_PTCH1_AND_SUFU_UP	42	1.4405557	0.030997304	0.2467833
	LEIN_ASTROCYTE_MARKERS	32	1.6170781	0.004132231	0.08888699
	LEIN_NEURON_MARKERS	58	1.5498929	0.006418485	0.13931356
	LENAOUR_DENDRITIC_CELL_MATURATION_DN	93	1.8605665	0.0	0.009252326
	LI_WILMS_TUMOR_ANAPLASTIC_UP	17	-1.7368845	0.009036144	0.042221524
	LIAN_LIPA_TARGETS_3M	22	1.5471226	0.0059790732	0.13974509
	LIAN_LIPA_TARGETS_6M	31	1.5472487	0.018361581	0.14040604
	LIANG_SILENCED_BY_METHYLATION_2	32	1.693327	0.0	0.049432456
	LIANG_SILENCED_BY_METHYLATION_UP	21	1.5216308	0.02183406	0.16010997
	LIEN_BREAST_CARCINOMA_METAPLASTIC	29	1.4994744	0.031165311	0.1844246
	LIM_MAMMARY_LUMINAL_PROGENITOR_UP	37	1.4436297	0.036363635	0.24466124
	LINDGREN_BLADDER_CANCER_CLUSTER_2B	305	1.6417665	0.0	0.07154371
	LINDSTEDT_DENDRITIC_CELL_MATURATION_A	42	1.4399195	0.044	0.24759
	LIU_CDX2_TARGETS_UP	18	1.6878242	0.004470939	0.05163236
	LIU_NASOPHARYNGEAL_CARCINOMA	56	1.5229568	0.010152284	0.1592182
	LIU_VAV3_PROSTATE_CARCINOGENESIS_UP	59	1.6685195	0.0037546933	0.06094001
	LU_TUMOR_VASCULATURE_UP	23	1.4789912	0.03473227	0.20892335
	LY_AGING_MIDDLE_DN	16	-1.4615499	0.06042296	0.1933668
	MADAN_DPPA4_TARGETS	20	1.608371	0.010174419	0.09489645
	MAHAJAN_RESPONSE_TO_IL1A_UP	60	1.5171009	0.011292347	0.16041283
	MANALO_HYPOXIA_DN	255	-2.1342685	0.0	0.0005530642
	MANTOVANI_NFKB_TARGETS_UP	32	1.5251156	0.02253521	0.1568788
	MARIADASON_RESPONSE_TO_CURCUMIN_SULINDAC_7	15	1.7066896	0.0015625	0.047857717
	MARKEY_RB1_ACUTE_LOF_DN	159	1.4623201	0.002247191	0.22514418
	MARKEY_RB1_ACUTE_LOF_UP	205	-1.7988307	0.0	0.024194764
	MARKEY_RB1_CHRONIC_LOF_DN	79	1.4482392	0.018382354	0.2394711
	MARSHALL_VIRAL_INFECTION_RESPONSE_DN	22	-1.4016676	0.07210031	0.24207802
	MARSON_FOXP3_TARGETS_STIMULATED_UP	21	1.5462213	0.016224189	0.14039627
	MARTORIATI_MDM4_TARGETS_NEUROEPITHELIUM_DN	116	1.5197208	0.008101852	0.1594152
	MATTHEWS_AP1_TARGETS	15	1.4963183	0.039816234	0.1893119
	MATTIOLI_MULTIPLE_MYELOMA_WITH_14Q32_TRANSLOCATIONS	29	1.5605474	0.012482663	0.12922768
	MCBRYAN_PUBERTAL_BREAST_3_4WK_DN	27	1.4787873	0.04775281	0.208461
	MCCABE_HOXC6_TARGETS_DN	18	1.5220321	0.02526003	0.16016462
	MCCLUNG_DELTA_FOSB_TARGETS_2WK	35	1.6244688	0.0067842607	0.08280331
	MCLACHLAN_DENTAL_CARIES_UP	134	1.8220596	0.0	0.016222736
	MENSSEN_MYC_TARGETS	45	-1.436136	0.03167421	0.21225557
	MIKKELSEN_ES_HCP_WITH_H3K27ME3	21	1.651523	0.009022556	0.068531446
	MIKKELSEN_ES_ICP_WITH_H3K4ME3	486	1.4988065	0.0	0.18495622
	MIKKELSEN_IPS_ICP_WITH_H3K27ME3	25	1.7163697	0.0014388489	0.045317903
	MIKKELSEN_IPS_LCP_WITH_H3K4ME3	102	1.4430305	0.011764706	0.24433248
	MIKKELSEN_IPS_WITH_HCP_H3K27ME3	49	1.5950508	0.0025806453	0.106607854
	MIKKELSEN_MCV6_ICP_WITH_H3K27ME3	32	1.577991	0.011034483	0.11288374
	MIKKELSEN_MCV6_LCP_WITH_H3K4ME3	102	1.745365	0.0	0.035314817
	MIKKELSEN_MEF_LCP_WITH_H3K4ME3	91	1.7025752	0.0	0.049131725
	MIKKELSEN_NPC_LCP_WITH_H3K4ME3	38	1.6903944	0.0	0.051183593
	MITSIADES_RESPONSE_TO_APLIDIN_DN	232	-1.5236073	0.0	0.1475061
	MOLENAAR_TARGETS_OF_CCND1_AND_CDK4_DN	50	-1.9616793	0.0	0.0049702353
	MOLENAAR_TARGETS_OF_CCND1_AND_CDK4_UP	51	1.4444859	0.031847134	0.24607816
	MOOTHA_TCA	15	-1.404439	0.09202454	0.24110295
	MOREAUX_B_LYMPHOCYTE_MATURATION_BY_TACI_DN	63	-1.6301987	0.013888889	0.08550537
	MORI_EMU_MYC_LYMPHOMA_BY_ONSET_TIME_UP	92	-1.6518718	0.0064102565	0.074240826
	MORI_IMMATURE_B_LYMPHOCYTE_DN	84	-2.2167456	0.0	0.0
	MORI_LARGE_PRE_BII_LYMPHOCYTE_UP	78	-2.2843962	0.0	0.0
	MORI_PRE_BI_LYMPHOCYTE_UP	67	-1.6664836	0.0	0.070167385
	MOSERLE_IFNA_RESPONSE	22	1.647726	0.0014409221	0.07092899
	MUELLER_PLURINET	255	-1.548289	0.0	0.13174112
	MULLIGHAN_MLL_SIGNATURE_2_DN	229	1.4739276	0.0010537407	0.209821
	MYLLYKANGAS_AMPLIFICATION_HOT_SPOT_17	15	1.6076988	0.014556041	0.09489196
	NABA_COLLAGENS	39	1.6764178	0.001344086	0.054932695
	NABA_CORE_MATRISOME	194	1.679817	0.0	0.055719186
	NABA_ECM_AFFILIATED	81	1.5571336	0.0036452005	0.1311904
	NABA_ECM_GLYCOPROTEINS	135	1.5473378	0.0011261262	0.14118801
	NABA_ECM_REGULATORS	124	1.4622779	0.005688282	0.22437847
	NABA_MATRISOME_ASSOCIATED	347	1.4772825	0.0	0.20740423
	NADERI_BREAST_CANCER_PROGNOSIS_DN	15	1.7745268	0.0	0.029190648
	NADERI_BREAST_CANCER_PROGNOSIS_UP	35	-1.609202	0.007633588	0.09667995
	NAKAMURA_CANCER_MICROENVIRONMENT_DN	39	-1.8570832	0.0	0.015318376
	NAKAYAMA_SOFT_TISSUE_TUMORS_PCA1_UP	37	1.6521771	0.0053475937	0.06866698
	NAKAYAMA_SOFT_TISSUE_TUMORS_PCA2_DN	51	1.7052766	0.0012820513	0.047866706
	NAKAYAMA_SOFT_TISSUE_TUMORS_PCA2_UP	74	-1.5992229	0.0	0.10258028
	NATSUME_RESPONSE_TO_INTERFERON_BETA_UP	48	1.4392551	0.028683182	0.2483595
	NIELSEN_SYNOVIAL_SARCOMA_DN	16	1.4864335	0.037089873	0.1994745
	NIKOLSKY_BREAST_CANCER_17Q11_Q21_AMPLICON	78	1.4896063	0.010989011	0.19514914
	NIKOLSKY_BREAST_CANCER_5P15_AMPLICON	18	-1.6957333	0.012987013	0.057565585
	NING_CHRONIC_OBSTRUCTIVE_PULMONARY_DISEASE_DN	98	1.6649388	0.003533569	0.061433665
	NING_CHRONIC_OBSTRUCTIVE_PULMONARY_DISEASE_UP	118	1.5171967	0.003492433	0.16110083
	ODONNELL_TARGETS_OF_MYC_AND_TFRC_DN	42	-1.9255974	0.0	0.006631568
	ODONNELL_TFRC_TARGETS_DN	113	-1.6961408	0.0	0.05794397
	OLSSON_E2F3_TARGETS_DN	34	-1.7536519	0.003816794	0.036612883
	ONDER_CDH1_TARGETS_2_DN	327	1.5005404	0.0	0.18324582
	ONDER_CDH1_TARGETS_2_UP	224	1.5592916	0.0	0.1303957
	OXFORD_RALA_OR_RALB_TARGETS_UP	48	-1.6993024	0.0	0.05753633
	PATTERSON_DOCETAXEL_RESISTANCE	25	1.5258607	0.017167382	0.15629551
	PEDRIOLI_MIR31_TARGETS_DN	302	1.4653411	0.0	0.22166245
	PICCALUGA_ANGIOIMMUNOBLASTIC_LYMPHOMA_UP	163	1.8972516	0.0	0.006341123
	PID_ATR_PATHWAY	36	-1.8560294	0.0	0.015217872
	PID_AURORA_A_PATHWAY	29	-1.4295776	0.0648855	0.2170899
	PID_AVB3_INTEGRIN_PATHWAY	70	1.4715792	0.012437811	0.21405055
	PID_BARD1_PATHWAY	28	-1.6295123	0.021582734	0.08465106
	PID_CD8_TCR_PATHWAY	34	-1.4283686	0.035842296	0.21670298
	PID_FANCONI_PATHWAY	43	-1.8211398	0.0043290043	0.02061758
	PID_HIF1A_PATHWAY	15	1.537997	0.01459854	0.14552468
	PID_PLK1_PATHWAY	42	-1.871526	0.0	0.012951573
	PID_SYNDECAN_1_PATHWAY	41	1.6340585	0.007894737	0.078176685
	PID_TOLL_ENDOGENOUS_PATHWAY	19	1.5835856	0.015455951	0.10752533
	POMEROY_MEDULLOBLASTOMA_DESMOPLASIC_VS_CLASSIC_DN	53	1.5749013	0.010165184	0.114160396
	POMEROY_MEDULLOBLASTOMA_PROGNOSIS_DN	38	-1.6530465	0.020242915	0.074024156
	POMEROY_MEDULLOBLASTOMA_PROGNOSIS_UP	33	1.5366821	0.025174825	0.14616288
	PRAMOONJAGO_SOX4_TARGETS_DN	43	-1.4420512	0.021459227	0.20672518
	PUJANA_BRCA_CENTERED_NETWORK	113	-1.7539796	0.0	0.036916014
	PUJANA_BRCA2_PCC_NETWORK	377	-1.4669397	0.0	0.18934049
	PUJANA_BREAST_CANCER_WITH_BRCA1_MUTATED_UP	51	-1.9954586	0.0	0.0029497365
	PUJANA_XPRSS_INT_NETWORK	158	-1.9052609	0.0	0.007992828
	RADAEVA_RESPONSE_TO_IFNA1_UP	38	1.5916538	0.014064698	0.10506926
	RADMACHER_AML_PROGNOSIS	57	1.4407732	0.041044775	0.24714327
	REACTOME_3_UTR_MEDIATED_TRANSLATIONAL_REGULATION	90	-2.0638723	0.0	0.0010793207
	REACTOME_ACTIVATION_OF_ATR_IN_RESPONSE_TO_REPLICATION_STRESS	34	-1.8102175	0.0	0.022336556
	REACTOME_ACTIVATION_OF_THE_MRNA_UPON_BINDING_OF_THE_CAP_BINDING_COMPLEX_AND_EIFS_AND_SUBSEQUENT_BINDING_TO_43S	48	-1.8441854	0.008547009	0.016201073
	REACTOME_ACTIVATION_OF_THE_PRE_REPLICATIVE_COMPLEX	27	-1.7257566	0.0066225166	0.045752622
	REACTOME_ANTIGEN_PRESENTATION_FOLDING_ASSEMBLY_AND_PEPTIDE_LOADING_OF_CLASS_I_MHC	18	1.5013797	0.030129125	0.18339711
	REACTOME_APC_CDC20_MEDIATED_DEGRADATION_OF_NEK2A	21	-1.5256982	0.036065575	0.14696583
	REACTOME_ASSEMBLY_OF_THE_PRE_REPLICATIVE_COMPLEX	58	-1.4022387	0.033175357	0.24238826
	REACTOME_CELL_CYCLE	348	-1.7150402	0.0	0.050830364
	REACTOME_CELL_CYCLE_CHECKPOINTS	105	-1.5739769	0.007194245	0.11715679
	REACTOME_CELL_CYCLE_MITOTIC	286	-1.9130086	0.0	0.0073610456
	REACTOME_CHOLESTEROL_BIOSYNTHESIS	19	1.6858617	0.0014367816	0.052796975
	REACTOME_CHROMOSOME_MAINTENANCE	87	-1.4214729	0.015873017	0.2216635
	REACTOME_CLASS_A1_RHODOPSIN_LIKE_RECEPTORS	93	1.6172055	0.0	0.08968644
	REACTOME_COLLAGEN_FORMATION	53	1.7074077	0.0	0.048230696
	REACTOME_CTLA4_INHIBITORY_SIGNALING	17	-1.5909315	0.027272727	0.10739605
	REACTOME_CYTOKINE_SIGNALING_IN_IMMUNE_SYSTEM	203	1.5392792	0.0	0.14500713
	REACTOME_CYTOSOLIC_TRNA_AMINOACYLATION	23	-1.4873804	0.034700315	0.17240998
	REACTOME_DNA_REPAIR	101	-1.7512562	0.0	0.03668137
	REACTOME_DNA_REPLICATION	171	-2.0659525	0.0	0.0011224935
	REACTOME_DNA_STRAND_ELONGATION	29	-1.9723032	0.0	0.0042648967
	REACTOME_DOWNREGULATION_OF_SMAD2_3_SMAD4_TRANSCRIPTIONAL_ACTIVITY	18	-1.4311986	0.06369427	0.21683013
	REACTOME_DOWNREGULATION_OF_TGF_BETA_RECEPTOR_SIGNALING	21	-1.5150505	0.06097561	0.15129428
	REACTOME_E2F_MEDIATED_REGULATION_OF_DNA_REPLICATION	30	-1.7905117	0.0	0.025439572
	REACTOME_EXTENSION_OF_TELOMERES	26	-2.0119958	0.0	0.0022868377
	REACTOME_EXTRACELLULAR_MATRIX_ORGANIZATION	64	1.6982414	0.0	0.045750108
	REACTOME_FANCONI_ANEMIA_PATHWAY	19	-1.673572	0.00625	0.06810583
	REACTOME_FORMATION_OF_RNA_POL_II_ELONGATION_COMPLEX_	36	-1.4149935	0.06719368	0.22901855
	REACTOME_FORMATION_OF_THE_HIV1_EARLY_ELONGATION_COMPLEX	26	-1.46124	0.03508772	0.19287045
	REACTOME_FORMATION_OF_THE_TERNARY_COMPLEX_AND_SUBSEQUENTLY_THE_43S_COMPLEX	42	-1.8028333	0.0	0.023841828
	REACTOME_FORMATION_OF_TUBULIN_FOLDING_INTERMEDIATES_BY_CCT_TRIC	16	-1.655031	0.0059701493	0.07385315
	REACTOME_G_ALPHA_I_SIGNALLING_EVENTS	76	1.6474364	0.0	0.06928154
	REACTOME_G0_AND_EARLY_G1	20	-1.5455265	0.03529412	0.13214415
	REACTOME_G1_S_SPECIFIC_TRANSCRIPTION	16	-1.6954364	0.011764706	0.057144526
	REACTOME_G1_S_TRANSITION	96	-1.7034159	0.0	0.055804245
	REACTOME_G2_M_CHECKPOINTS	40	-1.7579335	0.003787879	0.03574592
	REACTOME_GLOBAL_GENOMIC_NER_GG_NER	32	-1.4670633	0.04074074	0.19012465
	REACTOME_GPCR_LIGAND_BINDING	149	1.5191723	0.0033333334	0.15968633
	REACTOME_HIV_INFECTION	171	-1.3960116	0.0	0.24630563
	REACTOME_HIV_LIFE_CYCLE	103	-1.5703886	0.0	0.11712187
	REACTOME_IMMUNOREGULATORY_INTERACTIONS_BETWEEN_A_LYMPHOID_AND_A_NON_LYMPHOID_CELL	28	1.7255498	0.0	0.043488808
	REACTOME_INFLUENZA_LIFE_CYCLE	120	-1.9976804	0.0	0.0029979963
	REACTOME_INFLUENZA_VIRAL_RNA_TRANSCRIPTION_AND_REPLICATION	88	-2.0617957	0.0	0.0010882075
	REACTOME_INNATE_IMMUNE_SYSTEM	173	1.5174271	0.0022148394	0.16141593
	REACTOME_INTERACTIONS_OF_VPR_WITH_HOST_CELLULAR_PROTEINS	31	-1.4463339	0.039711192	0.20388775
	REACTOME_INTERFERON_ALPHA_BETA_SIGNALING	38	1.6324016	0.0026455026	0.07756681
	REACTOME_INTERFERON_GAMMA_SIGNALING	46	1.500744	0.014511873	0.18375815
	REACTOME_INTERFERON_SIGNALING	118	1.5246247	0.0011723329	0.15687615
	REACTOME_LAGGING_STRAND_SYNTHESIS	18	-1.7991483	0.0	0.02440545
	REACTOME_LATE_PHASE_OF_HIV_LIFE_CYCLE	92	-1.664544	0.0	0.07003137
	REACTOME_LOSS_OF_NLP_FROM_MITOTIC_CENTROSOMES	54	-1.5250684	0.010362694	0.14682363
	REACTOME_M_G1_TRANSITION	70	-1.5602009	0.005291005	0.1231115
	REACTOME_METABOLISM_OF_MRNA	181	-1.4226061	0.0	0.22103068
	REACTOME_METABOLISM_OF_NON_CODING_RNA	45	-1.4709677	0.029535865	0.18885559
	REACTOME_METABOLISM_OF_RNA	223	-1.5017734	0.0	0.1620409
	REACTOME_MICRORNA_MIRNA_BIOGENESIS	17	-1.3961874	0.10891089	0.24708672
	REACTOME_MITOTIC_G1_G1_S_PHASES	117	-1.5322415	0.0	0.14160646
	REACTOME_MITOTIC_G2_G2_M_PHASES	74	-1.6906772	0.0	0.05932258
	REACTOME_MITOTIC_M_M_G1_PHASES	152	-2.0122473	0.0	0.0023583013
	REACTOME_MITOTIC_PROMETAPHASE	78	-2.0785422	0.0	0.0012745392
	REACTOME_MRNA_PROCESSING	144	-1.5370855	0.0	0.13837102
	REACTOME_MRNA_SPLICING	99	-1.5825979	0.0067114094	0.11216558
	REACTOME_MRNA_SPLICING_MINOR_PATHWAY	39	-1.4642926	0.02255639	0.19069716
	REACTOME_NONSENSE_MEDIATED_DECAY_ENHANCED_BY_THE_EXON_JUNCTION_COMPLEX	89	-1.9854746	0.0	0.0035524305
	REACTOME_NUCLEAR_SIGNALING_BY_ERBB4	31	1.5794594	0.012931035	0.11236673
	REACTOME_NUCLEOTIDE_EXCISION_REPAIR	47	-1.6126279	0.004132231	0.094878934
	REACTOME_PEPTIDE_CHAIN_ELONGATION	73	-2.0912976	0.0	0.0009945728
	REACTOME_PEPTIDE_LIGAND_BINDING_RECEPTORS	51	1.7022058	0.0025839794	0.048175916
	REACTOME_PHASE_II_CONJUGATION	35	1.457758	0.0339213	0.229114
	REACTOME_PREFOLDIN_MEDIATED_TRANSFER_OF_SUBSTRATE_TO_CCT_TRIC	23	-1.7736129	0.0	0.030838585
	REACTOME_PROCESSING_OF_CAPPED_INTRON_CONTAINING_PRE_MRNA	127	-1.6433244	0.0	0.079555
	REACTOME_PROTEIN_FOLDING	44	-1.4428469	0.03409091	0.20648791
	REACTOME_RECRUITMENT_OF_MITOTIC_CENTROSOME_PROTEINS_AND_COMPLEXES	61	-1.4855268	0.014354067	0.17382455
	REACTOME_RNA_POL_I_TRANSCRIPTION_TERMINATION	19	-1.5011842	0.04290429	0.16184913
	REACTOME_RNA_POL_II_PRE_TRANSCRIPTION_EVENTS	51	-1.5969675	0.0043668123	0.10296497
	REACTOME_RNA_POL_II_TRANSCRIPTION	90	-1.6384783	0.0	0.08108164
	REACTOME_RNA_POL_II_TRANSCRIPTION_PRE_INITIATION_AND_PROMOTER_OPENING	37	-1.5635222	0.022813689	0.12080974
	REACTOME_S_PHASE	98	-1.7296666	0.0	0.04494805
	REACTOME_SIGNALING_BY_CONSTITUTIVELY_ACTIVE_EGFR	17	-1.450465	0.078034684	0.2023843
	REACTOME_SMAD2_SMAD3_SMAD4_HETEROTRIMER_REGULATES_TRANSCRIPTION	22	-1.503469	0.048859935	0.16107653
	REACTOME_SRP_DEPENDENT_COTRANSLATIONAL_PROTEIN_TARGETING_TO_MEMBRANE	95	-1.8195697	0.0	0.02054747
	REACTOME_SYNTHESIS_OF_DNA	82	-1.66554	0.0	0.07006714
	REACTOME_TGF_BETA_RECEPTOR_SIGNALING_ACTIVATES_SMADS	24	-1.4930319	0.044982698	0.16912049
	REACTOME_TRANSCRIPTION_COUPLED_NER_TC_NER	42	-1.6629057	0.004149378	0.07039724
	REACTOME_TRANSLATION	128	-1.9401939	0.0	0.0062663825
	REACTOME_TRNA_AMINOACYLATION	39	-1.5999888	0.014336918	0.10270579
	REICHERT_MITOSIS_LIN9_TARGETS	28	-1.9212471	0.0	0.006828656
	REN_ALVEOLAR_RHABDOMYOSARCOMA_UP	74	1.4562937	0.020757021	0.23088804
	REN_BOUND_BY_E2F	56	-1.6555849	0.005291005	0.0741338
	RHODES_UNDIFFERENTIATED_CANCER	62	-1.9404267	0.0	0.0063724983
	RICKMAN_HEAD_AND_NECK_CANCER_D	16	1.4909651	0.03473227	0.19411846
	RICKMAN_METASTASIS_DN	200	1.4711953	0.0	0.21400301
	RIZ_ERYTHROID_DIFFERENTIATION	71	-1.5191171	0.010050251	0.1506695
	RIZ_ERYTHROID_DIFFERENTIATION_APOBEC2	16	-1.4015188	0.076677315	0.24135427
	RODRIGUES_NTN1_AND_DCC_TARGETS	31	1.4535465	0.041608877	0.23380186
	RODWELL_AGING_KIDNEY_NO_BLOOD_UP	162	1.701246	0.0	0.046639092
	RODWELL_AGING_KIDNEY_UP	346	1.5417641	0.0	0.14228196
	ROSS_ACUTE_MYELOID_LEUKEMIA_CBF	64	1.4533591	0.021197008	0.23248231
	ROSS_AML_WITH_CBFB_MYH11_FUSION	39	1.585822	0.00807537	0.108312696
	ROSS_AML_WITH_PML_RARA_FUSION	63	1.518419	0.016990291	0.16023335
	ROSTY_CERVICAL_CANCER_PROLIFERATION_CLUSTER	130	-2.5200763	0.0	0.0
	ROY_WOUND_BLOOD_VESSEL_UP	38	1.7889103	0.0	0.026083894
	RUIZ_TNC_TARGETS_DN	129	-2.3239326	0.0	0.0
	RUIZ_TNC_TARGETS_UP	138	1.7239972	0.0	0.043210756
	RUTELLA_RESPONSE_TO_HGF_UP	331	1.4943408	0.0	0.19251154
	RUTELLA_RESPONSE_TO_HGF_VS_CSF2RB_AND_IL4_UP	315	1.5271251	0.0	0.1557328
	SABATES_COLORECTAL_ADENOMA_DN	155	1.6059363	0.0	0.09552934
	SANA_RESPONSE_TO_IFNG_UP	59	1.8261462	0.0	0.015816325
	SANA_TNF_SIGNALING_UP	61	1.773662	0.0	0.0280312
	SARRIO_EPITHELIAL_MESENCHYMAL_TRANSITION_DN	113	1.6771392	0.0011890606	0.055198953
	SARRIO_EPITHELIAL_MESENCHYMAL_TRANSITION_UP	148	-1.9212476	0.0	0.006959976
	SATO_SILENCED_EPIGENETICALLY_IN_PANCREATIC_CANCER	34	1.6379274	0.004048583	0.07430946
	SCHAEFFER_PROSTATE_DEVELOPMENT_12HR_UP	91	1.71026	0.0	0.04675294
	SCHLINGEMANN_SKIN_CARCINOGENESIS_TPA_DN	20	1.7333425	0.0	0.041946497
	SCHLOSSER_MYC_TARGETS_AND_SERUM_RESPONSE_DN	43	-1.4204496	0.047008548	0.22216907
	SCHLOSSER_MYC_TARGETS_AND_SERUM_RESPONSE_UP	39	-1.5396914	0.013274336	0.13722515
	SCHLOSSER_MYC_TARGETS_REPRESSED_BY_SERUM	144	-1.6036483	0.0	0.10067415
	SCHMIDT_POR_TARGETS_IN_LIMB_BUD_UP	22	1.7533106	0.0	0.034613915
	SCHUETZ_BREAST_CANCER_DUCTAL_INVASIVE_UP	260	1.6615733	0.0	0.06316208
	SCHUHMACHER_MYC_TARGETS_UP	70	-1.5039309	0.009661836	0.16148874
	SCIAN_CELL_CYCLE_TARGETS_OF_TP53_AND_TP73_DN	20	-1.9020067	0.0	0.008481049
	SEITZ_NEOPLASTIC_TRANSFORMATION_BY_8P_DELETION_UP	54	1.5649847	0.010243278	0.12410182
	SEKI_INFLAMMATORY_RESPONSE_LPS_UP	62	1.5436502	0.008905852	0.1415236
	SENGUPTA_NASOPHARYNGEAL_CARCINOMA_WITH_LMP1_DN	95	1.6420795	0.0	0.07205378
	SERVITJA_ISLET_HNF1A_TARGETS_UP	129	1.7199941	0.0	0.044825297
	SHEDDEN_LUNG_CANCER_POOR_SURVIVAL_A6	392	-1.853727	0.0	0.015459673
	SHIPP_DLBCL_VS_FOLLICULAR_LYMPHOMA_UP	39	-1.4788375	0.025	0.1809651
	SIMBULAN_PARP1_TARGETS_DN	17	-1.7961959	0.0	0.024781054
	SMID_BREAST_CANCER_LUMINAL_A_DN	15	-1.7614884	0.008645534	0.034859475
	SMID_BREAST_CANCER_LUMINAL_B_DN	354	1.4512008	0.0	0.23584358
	SMID_BREAST_CANCER_NORMAL_LIKE_UP	290	1.7542782	0.0	0.03582851
	SMID_BREAST_CANCER_RELAPSE_IN_LUNG_UP	15	-1.429194	0.07648725	0.21661268
	SONG_TARGETS_OF_IE86_CMV_PROTEIN	58	-1.792892	0.0	0.025430264
	SOTIRIOU_BREAST_CANCER_GRADE_1_VS_3_UP	134	-2.4246273	0.0	0.0
	ST_GRANULE_CELL_SURVIVAL_PATHWAY	24	1.4484332	0.056737587	0.23988809
	ST_WNT_BETA_CATENIN_PATHWAY	30	-1.4529802	0.054151624	0.19996926
	STAMBOLSKY_TARGETS_OF_MUTATED_TP53_DN	39	1.5503311	0.014230272	0.13947974
	STEARMAN_TUMOR_FIELD_EFFECT_UP	24	1.5199363	0.022284122	0.15984872
	STEIN_ESRRA_TARGETS_RESPONSIVE_TO_ESTROGEN_DN	40	-1.545773	0.00729927	0.13276275
	TAKEDA_TARGETS_OF_NUP98_HOXA9_FUSION_10D_DN	83	1.4537052	0.012135922	0.23430759
	TAKEDA_TARGETS_OF_NUP98_HOXA9_FUSION_10D_UP	128	1.5283505	0.0023094688	0.15625085
	TAKEDA_TARGETS_OF_NUP98_HOXA9_FUSION_3D_UP	132	1.5773083	0.0	0.112144046
	TARTE_PLASMA_CELL_VS_PLASMABLAST_UP	253	1.5261225	0.0	0.15671985
	TAVAZOIE_METASTASIS	69	1.6447827	0.0012239902	0.0714335
	TAVOR_CEBPA_TARGETS_UP	34	1.5347102	0.013736264	0.14889999
	TERAMOTO_OPN_TARGETS_CLUSTER_6	23	1.450038	0.046413504	0.23772089
	TOYOTA_TARGETS_OF_MIR34B_AND_MIR34C	390	-1.7916359	0.0	0.02537585
	TSENG_IRS1_TARGETS_DN	107	1.4538246	0.014976959	0.23489249
	TURASHVILI_BREAST_LOBULAR_CARCINOMA_VS_DUCTAL_NORMAL_UP	50	1.5582051	0.012886598	0.13131449
	TURASHVILI_BREAST_LOBULAR_CARCINOMA_VS_LOBULAR_NORMAL_DN	61	1.458952	0.021437578	0.22786504
	UROSEVIC_RESPONSE_TO_IMIQUIMOD	15	1.7127063	0.001459854	0.04577603
	URS_ADIPOCYTE_DIFFERENTIATION_DN	25	1.6217976	0.006973501	0.08527671
	VALK_AML_CLUSTER_12	25	1.4919776	0.030898876	0.19288297
	VANTVEER_BREAST_CANCER_METASTASIS_DN	102	-1.4057454	0.013071896	0.24027741
	VARELA_ZMPSTE24_TARGETS_DN	25	1.533458	0.032670453	0.15012527
	VART_KSHV_INFECTION_ANGIOGENIC_MARKERS_DN	95	1.4816635	0.009291521	0.20744517
	VART_KSHV_INFECTION_ANGIOGENIC_MARKERS_UP	115	1.6428066	0.0	0.07202117
	VECCHI_GASTRIC_CANCER_ADVANCED_VS_EARLY_UP	138	1.5487783	0.0022573364	0.14040557
	VECCHI_GASTRIC_CANCER_EARLY_DN	231	1.4780893	0.0	0.2091797
	VECCHI_GASTRIC_CANCER_EARLY_UP	337	-1.3980305	0.0	0.24538745
	VERHAAK_AML_WITH_NPM1_MUTATED_UP	113	1.5916816	0.0011520737	0.10594305
	VERNELL_RETINOBLASTOMA_PATHWAY_UP	65	-1.7107342	0.0	0.052378703
	WALLACE_PROSTATE_CANCER_RACE_UP	171	1.7760813	0.0	0.03208422
	WANG_METASTASIS_OF_BREAST_CANCER_ESR1_UP	19	-1.6422143	0.012461059	0.07960841
	WANG_METHYLATED_IN_BREAST_CANCER	30	-1.4696499	0.033898305	0.18863305
	WANG_MLL_TARGETS	217	1.5089332	0.0	0.1732286
	WANG_NEOPLASTIC_TRANSFORMATION_BY_CCND1_MYC	18	1.4705638	0.052173913	0.21445453
	WANG_SMARCE1_TARGETS_UP	240	1.5445399	0.0	0.14070489
	WEBER_METHYLATED_HCP_IN_FIBROBLAST_DN	16	1.7141857	0.0	0.04586955
	WEST_ADRENOCORTICAL_CARCINOMA_VS_ADENOMA_DN	18	1.488239	0.034833092	0.19706096
	WEST_ADRENOCORTICAL_CARCINOMA_VS_ADENOMA_UP	16	-1.5343816	0.025806451	0.1401591
	WEST_ADRENOCORTICAL_TUMOR_DN	423	1.565209	0.0	0.12464227
	WHITEFORD_PEDIATRIC_CANCER_MARKERS	103	-2.1928098	0.0	0.00017759428
	WHITFIELD_CELL_CYCLE_G2	157	-1.4494741	0.0	0.20262673
	WHITFIELD_CELL_CYCLE_G2_M	186	-1.4263526	0.0	0.2175683
	WHITFIELD_CELL_CYCLE_LITERATURE	44	-1.9728175	0.0	0.004374253
	WIERENGA_STAT5A_TARGETS_UP	157	1.4703605	0.0043956046	0.2140575
	WILCOX_RESPONSE_TO_PROGESTERONE_DN	46	1.6541021	0.0	0.06872562
	WINNEPENNINCKX_MELANOMA_METASTASIS_UP	141	-1.8980104	0.0	0.008996209
	WONG_EMBRYONIC_STEM_CELL_CORE	305	-1.5156752	0.0	0.15153266
	WORSCHECH_TUMOR_REJECTION_UP	25	1.5204015	0.024045262	0.16070825
	WU_APOPTOSIS_BY_CDKN1A_VIA_TP53	51	-1.6202081	0.008403362	0.090247445
	WUNDER_INFLAMMATORY_RESPONSE_AND_CHOLESTEROL_UP	36	1.4746563	0.024032043	0.20994784
	XU_AKT1_TARGETS_6HR	21	1.6074736	0.0071326676	0.09428358
	YAMASHITA_LIVER_CANCER_WITH_EPCAM_UP	43	-1.5814935	0.017777778	0.11233482
	YAO_TEMPORAL_RESPONSE_TO_PROGESTERONE_CLUSTER_9	55	1.4449592	0.031685676	0.2458182
	YIH_RESPONSE_TO_ARSENITE_C3	29	-1.4335907	0.05	0.21454477
	YIH_RESPONSE_TO_ARSENITE_C4	18	-1.5755082	0.028653296	0.11669647
	YU_MYC_TARGETS_UP	40	-1.8131175	0.004115226	0.021633433
	YUAN_ZNF143_PARTNERS	20	-1.4483205	0.07079646	0.20226648
	ZAMORA_NOS2_TARGETS_UP	58	-1.5062478	0.005	0.1595725
	ZHAN_MULTIPLE_MYELOMA_DN	22	1.5894641	0.0057636886	0.104591295
	ZHAN_MULTIPLE_MYELOMA_LB_DN	31	1.6627223	0.002805049	0.06299639
	ZHAN_MULTIPLE_MYELOMA_PR_UP	40	-2.401251	0.0	0.0
	ZHAN_MULTIPLE_MYELOMA_SUBGROUPS	29	-1.5891676	0.021978023	0.107374415
	ZHANG_ANTIVIRAL_RESPONSE_TO_RIBAVIRIN_UP	22	1.7482729	0.0014164306	0.034109276
	ZHANG_GATA6_TARGETS_DN	51	1.6106058	0.0	0.094724365
	ZHANG_INTERFERON_RESPONSE	15	1.5327659	0.021276595	0.15054415
	ZHANG_RESPONSE_TO_CANTHARIDIN_DN	61	-1.566806	0.005154639	0.11942414
	ZHANG_RESPONSE_TO_IKK_INHIBITOR_AND_TNF_UP	176	1.4440502	0.0022123894	0.24447015
	ZHANG_TLX_TARGETS_36HR_DN	176	-1.7517909	0.0	0.036934286
	ZHANG_TLX_TARGETS_60HR_DN	246	-2.014048	0.0	0.0024260778
	ZHANG_TLX_TARGETS_DN	81	-2.101003	0.0	0.0008223994
	ZHOU_CELL_CYCLE_GENES_IN_IR_RESPONSE_24HR	109	-1.725994	0.0	0.046165008
	ZHOU_CELL_CYCLE_GENES_IN_IR_RESPONSE_6HR	78	-1.9479359	0.0	0.005914303
	ZHU_CMV_24_HR_DN	77	1.6041999	0.0012033695	0.09515639
	ZHU_CMV_8_HR_DN	46	1.5026244	0.020050125	0.18264702
	ZHU_CMV_8_HR_UP	38	1.5015494	0.012211669	0.18398091
	ZHU_CMV_ALL_DN	109	1.6476411	0.0	0.07000695
	ZIRN_TRETINOIN_RESPONSE_WT1_UP	21	-1.4036542	0.06344411	0.24127461
C5	GO_90S_PRERIBOSOME	24	-1.814715	0.0	0.078904875
	GO_ACETYL_COA_METABOLIC_PROCESS	22	1.5285459	0.024926687	0.23916918
	GO_ACID_THIOL_LIGASE_ACTIVITY	16	1.5448865	0.015827337	0.22330807
	GO_ACTIVATION_OF_PHOSPHOLIPASE_C_ACTIVITY	16	1.8503428	0.0	0.075535335
	GO_ADAPTIVE_IMMUNE_RESPONSE	135	1.6472813	0.0	0.12511711
	GO_ADAPTIVE_IMMUNE_RESPONSE_BASED_ON_SOMATIC_RECOMBINATION_OF_IMMUNE_RECEPTORS_BUILT_FROM_IMMUNOGLOBULIN_SUPERFAMILY_DOMAINS	86	1.5868639	0.0035799523	0.19144045
	GO_ADENYLATE_CYCLASE_INHIBITING_G_PROTEIN_COUPLED_RECEPTOR_SIGNALING_PATHWAY	38	1.5300884	0.008185538	0.24400724
	GO_AMIDE_BINDING	182	1.5634526	0.0	0.21600139
	GO_ANION_HOMEOSTASIS	31	1.7964919	0.0013947001	0.072040685
	GO_AUDITORY_RECEPTOR_CELL_DEVELOPMENT	18	1.5992829	0.0089552235	0.17904195
	GO_B_CELL_MEDIATED_IMMUNITY	45	1.567254	0.0013422819	0.20967537
	GO_BHLH_TRANSCRIPTION_FACTOR_BINDING	22	-1.5496601	0.038062282	0.21407978
	GO_BLASTOCYST_DEVELOPMENT	50	-1.5377898	0.013824885	0.22467251
	GO_BLOOD_MICROPARTICLE	55	1.7626034	0.0	0.08212256
	GO_BODY_MORPHOGENESIS	41	-1.767886	0.0076045627	0.08919585
	GO_BONE_CELL_DEVELOPMENT	19	-1.6007377	0.020958085	0.17689474
	GO_CALCIUM_DEPENDENT_CYSTEINE_TYPE_ENDOPEPTIDASE_ACTIVITY	16	-1.5236754	0.049046323	0.22949098
	GO_CARBOHYDRATE_BINDING	153	1.529899	0.0044792835	0.24267814
	GO_CARDIAC_CONDUCTION	56	1.5247396	0.010309278	0.24628887
	GO_CARDIAC_SEPTUM_DEVELOPMENT	73	-1.5131955	0.005154639	0.23469937
	GO_CATALYTIC_STEP_2_SPLICEOSOME	79	-1.5874205	0.0	0.18875714
	GO_CELL_CYCLE_G1_S_PHASE_TRANSITION	100	-1.7179973	0.0	0.09800629
	GO_CELL_CYCLE_G2_M_PHASE_TRANSITION	126	-1.6701496	0.0	0.12980397
	GO_CELL_CYCLE_PHASE_TRANSITION	232	-1.8357178	0.0	0.073614284
	GO_CELL_DIFFERENTIATION_IN_SPINAL_CORD	33	-1.770948	0.0	0.08844302
	GO_CELL_MATRIX_ADHESION	90	1.7573059	0.0	0.08127877
	GO_CELL_SUBSTRATE_JUNCTION_ASSEMBLY	35	1.6555952	0.0041436465	0.12682603
	GO_CELLULAR_RESPONSE_TO_EPIDERMAL_GROWTH_FACTOR_STIMULUS	20	-1.6180614	0.025723472	0.15596887
	GO_CELLULAR_RESPONSE_TO_GAMMA_RADIATION	16	-1.7310637	0.006369427	0.09983522
	GO_CELLULAR_RESPONSE_TO_IONIZING_RADIATION	48	-1.4941516	0.016736401	0.2436688
	GO_CELLULAR_RESPONSE_TO_MECHANICAL_STIMULUS	64	1.5793151	0.004968944	0.1954598
	GO_CENTRIOLE_ASSEMBLY	17	-1.6614283	0.015576324	0.12780277
	GO_CENTROSOME_CYCLE	43	-1.6290485	0.0074626864	0.1485793
	GO_CEREBRAL_CORTEX_NEURON_DIFFERENTIATION	17	-1.6540523	0.009463723	0.12814566
	GO_CHONDROCYTE_DEVELOPMENT	19	1.5933622	0.013138686	0.18687844
	GO_CHROMOSOMAL_REGION	266	-1.4921511	0.0	0.24552295
	GO_CHROMOSOME_CENTROMERIC_REGION	154	-1.5098187	0.0	0.23880604
	GO_CHROMOSOME_LOCALIZATION	50	-1.8036386	0.0	0.07966922
	GO_CHROMOSOME_SEGREGATION	232	-1.7619119	0.0	0.08631992
	GO_CLEAVAGE_INVOLVED_IN_RRNA_PROCESSING	18	-1.5145519	0.021021022	0.23737589
	GO_COLLAGEN_BINDING	53	1.5674706	0.0063775512	0.21140319
	GO_COLLAGEN_FIBRIL_ORGANIZATION	35	1.7437217	0.0013333333	0.07771581
	GO_COLLAGEN_TRIMER	58	1.7242004	0.0	0.07669189
	GO_COMPLEMENT_ACTIVATION	22	1.520654	0.014925373	0.24906005
	GO_CYTOKINE_MEDIATED_SIGNALING_PATHWAY	284	1.6189039	0.0	0.15251577
	GO_CYTOKINE_RECEPTOR_ACTIVITY	45	1.7037278	0.0013368984	0.08873646
	GO_CYTOPLASMIC_TRANSLATION	33	-1.7270031	0.0069444445	0.099990204
	GO_CYTOSKELETON_DEPENDENT_CYTOKINESIS	38	-1.5466447	0.013043478	0.21551393
	GO_CYTOSOLIC_LARGE_RIBOSOMAL_SUBUNIT	51	-2.013533	0.0	0.024788363
	GO_CYTOSOLIC_RIBOSOME	92	-1.7553941	0.0	0.08528836
	GO_CYTOSOLIC_SMALL_RIBOSOMAL_SUBUNIT	36	-1.7717937	0.0	0.0900204
	GO_DEFENSE_RESPONSE_TO_BACTERIUM	75	1.5483433	0.0024390244	0.2195752
	GO_DEFENSE_RESPONSE_TO_OTHER_ORGANISM	247	1.5201296	0.0	0.24855754
	GO_DEFENSE_RESPONSE_TO_VIRUS	97	1.5953778	0.0	0.18409228
	GO_DENDRITE	369	1.5554833	0.0	0.21986778
	GO_DENDRITIC_SHAFT	31	1.7486612	0.0	0.075121626
	GO_DENDRITIC_SPINE_DEVELOPMENT	17	1.5705401	0.021021022	0.20970364
	GO_DETECTION_OF_ABIOTIC_STIMULUS	72	1.6608856	0.0	0.12229247
	GO_DETECTION_OF_MECHANICAL_STIMULUS	27	1.5371205	0.017639078	0.23633516
	GO_DNA_BINDING_BENDING	15	-1.5523775	0.048859935	0.21540749
	GO_DNA_BIOSYNTHETIC_PROCESS	105	-1.7937129	0.0	0.08355259
	GO_DNA_DAMAGE_RESPONSE_DETECTION_OF_DNA_DAMAGE	35	-1.6729157	0.0069204154	0.12819597
	GO_DNA_DEPENDENT_ATPASE_ACTIVITY	75	-1.6644185	0.0	0.127549
	GO_DNA_DEPENDENT_DNA_REPLICATION	88	-1.9505985	0.0	0.041491676
	GO_DNA_GEOMETRIC_CHANGE	77	-1.7461238	0.0	0.0924801
	GO_DNA_HELICASE_ACTIVITY	50	-1.6556642	0.0	0.12943344
	GO_DNA_RECOMBINATION	171	-1.7054138	0.0	0.102588646
	GO_DNA_REPLICATION	185	-1.9213222	0.0	0.038451515
	GO_DNA_REPLICATION_INITIATION	27	-1.6585003	0.010830325	0.12804344
	GO_DNA_SECONDARY_STRUCTURE_BINDING	22	-1.5265101	0.025723472	0.22839823
	GO_DNA_STRAND_ELONGATION	28	-2.091931	0.0	0.024001509
	GO_DNA_STRAND_ELONGATION_INVOLVED_IN_DNA_REPLICATION	23	-1.9413751	0.0	0.041869152
	GO_DNA_SYNTHESIS_INVOLVED_IN_DNA_REPAIR	69	-1.77571	0.0	0.088695936
	GO_DNA_TEMPLATED_TRANSCRIPTION_ELONGATION	81	-1.8090903	0.0	0.07757521
	GO_DNA_TEMPLATED_TRANSCRIPTION_TERMINATION	88	-1.513509	0.0	0.23572963
	GO_E_BOX_BINDING	20	-1.5460182	0.03583062	0.21487617
	GO_ENDODERM_DEVELOPMENT	51	-1.6092162	0.003875969	0.16596825
	GO_ENDODERM_FORMATION	37	-1.5938318	0.012048192	0.18088482
	GO_ENDORIBONUCLEASE_ACTIVITY_PRODUCING_5_PHOSPHOMONOESTERS	23	-1.5670902	0.023026315	0.20907204
	GO_ENZYME_INHIBITOR_ACTIVITY	221	1.6692189	0.0	0.11830282
	GO_ERROR_FREE_TRANSLESION_SYNTHESIS	18	-1.7108556	0.011267605	0.09873304
	GO_ESTABLISHMENT_OF_PROTEIN_LOCALIZATION_TO_ENDOPLASMIC_RETICULUM	90	-1.7972395	0.0	0.08277366
	GO_EXTRACELLULAR_MATRIX	289	1.6155968	0.001048218	0.15589803
	GO_EXTRACELLULAR_MATRIX_COMPONENT	106	1.611778	0.0	0.1597479
	GO_FACE_DEVELOPMENT	47	-1.7150811	0.004237288	0.09758479
	GO_G_PROTEIN_COUPLED_RECEPTOR_ACTIVITY	189	1.6323237	0.0	0.14802052
	GO_GLUTAMATE_SECRETION	24	1.53355	0.026685392	0.24303018
	GO_GLUTAMINE_FAMILY_AMINO_ACID_CATABOLIC_PROCESS	18	-1.5160817	0.031746034	0.23666449
	GO_GLYCOPROTEIN_BINDING	82	1.5291235	0.0036363637	0.24113275
	GO_HEAD_MORPHOGENESIS	34	-1.7777197	0.0	0.089793086
	GO_HEART_VALVE_DEVELOPMENT	28	-1.5577606	0.035256412	0.20839813
	GO_HOMOPHILIC_CELL_ADHESION_VIA_PLASMA_MEMBRANE_ADHESION_MOLECULES	90	1.6052846	0.0	0.1712009
	GO_HUMORAL_IMMUNE_RESPONSE	63	1.6310444	0.00505689	0.14554961
	GO_HYALURONAN_METABOLIC_PROCESS	25	-1.5079665	0.03780069	0.2385531
	GO_INNER_MITOCHONDRIAL_MEMBRANE_PROTEIN_COMPLEX	79	-1.5045717	0.011173184	0.23434396
	GO_INTEGRIN_MEDIATED_SIGNALING_PATHWAY	62	1.616434	0.0050188205	0.15604879
	GO_INTERCALATED_DISC	40	1.5545979	0.006756757	0.22023791
	GO_INTERFERON_GAMMA_MEDIATED_SIGNALING_PATHWAY	54	1.5352889	0.0076923077	0.23988308
	GO_INTERSTRAND_CROSS_LINK_REPAIR	36	-1.7923319	0.0	0.08235841
	GO_IONOTROPIC_GLUTAMATE_RECEPTOR_SIGNALING_PATHWAY	22	-1.5223317	0.031141868	0.23017696
	GO_KINASE_ACTIVATOR_ACTIVITY	43	-1.7126832	0.009433962	0.098452896
	GO_KINASE_INHIBITOR_ACTIVITY	66	1.6134627	0.0024875621	0.15811063
	GO_KINETOCHORE	103	-1.5517567	0.0	0.21271604
	GO_LARGE_RIBOSOMAL_SUBUNIT	81	-1.9682429	0.0	0.0417564
	GO_LONG_TERM_MEMORY	24	-1.5698578	0.017667845	0.2064968
	GO_LUNG_EPITHELIUM_DEVELOPMENT	25	-1.7198061	0.0	0.098169506
	GO_MATURATION_OF_5_8S_RRNA	26	-1.7361434	0.007352941	0.09887457
	GO_MATURATION_OF_5_8S_RRNA_FROM_TRICISTRONIC_RRNA_TRANSCRIPT_SSU_RRNA_5_8S_RRNA_LSU_RRNA_	18	-1.6857735	0.019354839	0.11857221
	GO_MATURATION_OF_SSU_RRNA	38	-1.69194	0.0	0.11465361
	GO_MATURATION_OF_SSU_RRNA_FROM_TRICISTRONIC_RRNA_TRANSCRIPT_SSU_RRNA_5_8S_RRNA_LSU_RRNA_	31	-1.5946646	0.0034364262	0.18165953
	GO_MEGAKARYOCYTE_DIFFERENTIATION	15	-1.6398547	0.012307692	0.14155233
	GO_METALLOEXOPEPTIDASE_ACTIVITY	34	1.548378	0.0054869684	0.22142185
	GO_METAPHASE_PLATE_CONGRESSION	36	-1.6461942	0.007662835	0.13651133
	GO_MICROTUBULE_ORGANIZING_CENTER_ORGANIZATION	75	-1.6211439	0.0060975607	0.1557331
	GO_MICROTUBULE_POLYMERIZATION_OR_DEPOLYMERIZATION	37	-1.5604609	0.011583012	0.20962983
	GO_MISMATCH_REPAIR	27	-1.6620756	0.0068728523	0.12863575
	GO_MITOCHONDRIAL_RESPIRATORY_CHAIN_COMPLEX_ASSEMBLY	55	-1.5990031	0.0047393367	0.1773598
	GO_MITOCHONDRIAL_RESPIRATORY_CHAIN_COMPLEX_I_BIOGENESIS	43	-1.4916576	0.032128513	0.24477726
	GO_MITOTIC_NUCLEAR_DIVISION	316	-1.5309517	0.0	0.23206615
	GO_MITOTIC_RECOMBINATION	38	-1.8601867	0.0	0.05915852
	GO_MITOTIC_SPINDLE	46	-1.5615047	0.011764706	0.2138512
	GO_MULTI_ORGANISM_LOCALIZATION	57	-1.5591903	0.0049261083	0.20977715
	GO_MULTI_ORGANISM_METABOLIC_PROCESS	124	-1.9228051	0.0	0.040982
	GO_MULTICELLULAR_ORGANISM_METABOLIC_PROCESS	68	1.7559278	0.0	0.075146705
	GO_MULTICELLULAR_ORGANISMAL_MACROMOLECULE_METABOLIC_PROCESS	59	1.6921095	0.0	0.10553405
	GO_MULTICELLULAR_ORGANISMAL_SIGNALING	78	1.6885139	0.0	0.09692117
	GO_NCRNA_METABOLIC_PROCESS	448	-1.7579942	0.0	0.088818215
	GO_NCRNA_PROCESSING	325	-1.7559108	0.0	0.088713266
	GO_NEGATIVE_REGULATION_OF_AXON_EXTENSION	32	1.622006	0.006887052	0.15046734
	GO_NEGATIVE_REGULATION_OF_CARBOHYDRATE_METABOLIC_PROCESS	34	1.6535705	0.005540166	0.12230597
	GO_NEGATIVE_REGULATION_OF_CELL_MATRIX_ADHESION	26	1.5683129	0.020086084	0.2135505
	GO_NEGATIVE_REGULATION_OF_CELL_SUBSTRATE_ADHESION	44	1.518636	0.014379085	0.24796009
	GO_NEGATIVE_REGULATION_OF_FATTY_ACID_METABOLIC_PROCESS	18	1.6192617	0.005925926	0.15400365
	GO_NEGATIVE_REGULATION_OF_GLIAL_CELL_DIFFERENTIATION	21	-1.6372288	0.013333334	0.1433864
	GO_NEGATIVE_REGULATION_OF_GLIOGENESIS	28	-1.6209961	0.010791367	0.15417124
	GO_NEGATIVE_REGULATION_OF_ION_TRANSPORT	84	1.5594409	0.0012048193	0.21706991
	GO_NEGATIVE_REGULATION_OF_LIPID_BIOSYNTHETIC_PROCESS	34	1.6259507	0.006821282	0.15179153
	GO_NEGATIVE_REGULATION_OF_LIPID_METABOLIC_PROCESS	56	1.5867212	0.0062111802	0.18949053
	GO_NEGATIVE_REGULATION_OF_MULTI_ORGANISM_PROCESS	94	1.6696326	0.0	0.12068619
	GO_NEGATIVE_REGULATION_OF_MUSCLE_CONTRACTION	19	1.5647516	0.011396011	0.21455444
	GO_NEGATIVE_REGULATION_OF_NUCLEOTIDE_METABOLIC_PROCESS	40	1.5330704	0.018666666	0.24237096
	GO_NEGATIVE_REGULATION_OF_STAT_CASCADE	28	1.7219704	0.0014388489	0.07617756
	GO_NEGATIVE_REGULATION_OF_STEROID_METABOLIC_PROCESS	17	1.5423634	0.011299435	0.22864954
	GO_NEGATIVE_REGULATION_OF_VIRAL_GENOME_REPLICATION	33	1.6643213	0.0	0.12495888
	GO_NEGATIVE_REGULATION_OF_VIRAL_PROCESS	60	1.5521034	0.0051746443	0.21895967
	GO_NEURON_FATE_COMMITMENT	42	-1.4959512	0.02016129	0.24232075
	GO_NEURON_PROJECTION_REGENERATION	22	1.5920695	0.008510638	0.18769452
	GO_NEURON_SPINE	105	1.7195331	0.0	0.07678892
	GO_NUCLEAR_CHROMOSOME_SEGREGATION	191	-1.7675284	0.0	0.08735198
	GO_NUCLEAR_REPLICATION_FORK	38	-1.5611204	0.020833334	0.21060205
	GO_NUCLEAR_TRANSCRIBED_MRNA_CATABOLIC_PROCESS_NONSENSE_MEDIATED_DECAY	100	-1.82447	0.0	0.07622706
	GO_NUCLEOLAR_PART	55	-2.0345905	0.0	0.024245167
	GO_NUCLEOSIDE_BISPHOSPHATE_METABOLIC_PROCESS	27	1.6495539	0.0027816412	0.12581678
	GO_NUCLEOTIDE_EXCISION_REPAIR	100	-1.7353033	0.0	0.09744902
	GO_NUCLEOTIDE_EXCISION_REPAIR_DNA_GAP_FILLING	24	-1.7793032	0.0	0.09080816
	GO_NUCLEOTIDE_EXCISION_REPAIR_DNA_INCISION	37	-1.559073	0.014652015	0.20804736
	GO_ORGANELLAR_LARGE_RIBOSOMAL_SUBUNIT	28	-1.5143635	0.044067796	0.23593052
	GO_ORGANELLAR_RIBOSOME	58	-1.5054971	0.02631579	0.2374497
	GO_PEPTIDASE_INHIBITOR_ACTIVITY	79	1.5508187	0.0012004802	0.21860999
	GO_PEPTIDASE_REGULATOR_ACTIVITY	111	1.583763	0.0	0.19297808
	GO_PEPTIDE_ANTIGEN_BINDING	23	1.6239849	0.010159652	0.1538115
	GO_PEPTIDE_CROSS_LINKING	17	1.5833367	0.008995502	0.18935467
	GO_PEPTIDE_RECEPTOR_ACTIVITY	51	1.597339	0.006313131	0.18143651
	GO_PHOSPHOLIPASE_ACTIVITY	61	1.5259016	0.011479592	0.2448996
	GO_PHOSPHOLIPASE_C_ACTIVITY	22	1.5457307	0.03008596	0.22286397
	GO_PLASMA_LIPOPROTEIN_PARTICLE_CLEARANCE	15	1.5779407	0.0122887865	0.19644123
	GO_POSITIVE_REGULATION_OF_ADHERENS_JUNCTION_ORGANIZATION	19	-1.7650708	0.0031152647	0.08730867
	GO_POSITIVE_REGULATION_OF_CALCIUM_ION_IMPORT	31	1.6038321	0.006684492	0.1721705
	GO_POSITIVE_REGULATION_OF_CALCIUM_ION_TRANSPORT	65	1.7267202	0.0	0.076714925
	GO_POSITIVE_REGULATION_OF_CARBOHYDRATE_METABOLIC_PROCESS	57	1.5532812	0.0052015604	0.21990347
	GO_POSITIVE_REGULATION_OF_CELL_JUNCTION_ASSEMBLY	21	-1.5270914	0.030100334	0.23109028
	GO_POSITIVE_REGULATION_OF_CHEMOTAXIS	80	1.6069334	0.0024096386	0.16916
	GO_POSITIVE_REGULATION_OF_DENDRITIC_SPINE_DEVELOPMENT	32	1.531303	0.009589041	0.24204451
	GO_POSITIVE_REGULATION_OF_DNA_TEMPLATED_TRANSCRIPTION_INITIATION	22	-1.5522562	0.010676157	0.2137762
	GO_POSITIVE_REGULATION_OF_GLUCOSE_METABOLIC_PROCESS	29	1.5612966	0.015235457	0.21592376
	GO_POSITIVE_REGULATION_OF_HISTONE_METHYLATION	27	-1.5276363	0.031358887	0.23193993
	GO_POSITIVE_REGULATION_OF_INTERLEUKIN_2_PRODUCTION	22	-1.5237305	0.030201342	0.23115954
	GO_POSITIVE_REGULATION_OF_LAMELLIPODIUM_ORGANIZATION	20	-1.6687866	0.010380623	0.12944254
	GO_POSITIVE_REGULATION_OF_LIPASE_ACTIVITY	44	1.6225544	0.0039525693	0.15433979
	GO_POSITIVE_REGULATION_OF_LIPID_BIOSYNTHETIC_PROCESS	51	1.6313403	0.0	0.14757583
	GO_POSITIVE_REGULATION_OF_LIPID_METABOLIC_PROCESS	99	1.5185454	0.0035046728	0.24648957
	GO_POSITIVE_REGULATION_OF_MITOTIC_CELL_CYCLE	105	-1.6404384	0.0	0.14250338
	GO_POSITIVE_REGULATION_OF_MITOTIC_NUCLEAR_DIVISION	39	-1.755661	0.0	0.08685927
	GO_POSITIVE_REGULATION_OF_NUCLEOSIDE_METABOLIC_PROCESS	19	1.6789923	0.0043290043	0.10920399
	GO_POSITIVE_REGULATION_OF_PHOSPHOLIPASE_ACTIVITY	36	1.630266	0.004032258	0.14465319
	GO_POSITIVE_REGULATION_OF_PROTEIN_LOCALIZATION_TO_CELL_PERIPHERY	28	-1.505332	0.037162162	0.23612536
	GO_POSITIVE_REGULATION_OF_SMOOTH_MUSCLE_CELL_MIGRATION	22	1.733989	0.0027816412	0.08091187
	GO_POSITIVE_REGULATION_OF_STEROID_METABOLIC_PROCESS	17	1.6006776	0.0074626864	0.17775641
	GO_POSITIVE_REGULATION_OF_SYNAPSE_ASSEMBLY	41	1.5388557	0.016064256	0.23301478
	GO_POSITIVE_REGULATION_OF_TRANSCRIPTION_FACTOR_IMPORT_INTO_NUCLEUS	34	1.65958	0.0027063598	0.121642865
	GO_POSITIVE_REGULATION_OF_TRANSLATIONAL_INITIATION	19	1.5912914	0.008608322	0.18748198
	GO_POSITIVE_REGULATION_OF_TRANSMEMBRANE_TRANSPORT	91	1.6730316	0.0	0.11790091
	GO_PRERIBOSOME	54	-1.9523739	0.0	0.04687492
	GO_PRERIBOSOME_LARGE_SUBUNIT_PRECURSOR	18	-1.7178009	0.0061919503	0.096544795
	GO_PROTEIN_ACTIVATION_CASCADE	34	1.6920468	0.001321004	0.10176061
	GO_PROTEIN_KINASE_C_BINDING	40	-1.915619	0.0	0.038565155
	GO_PROTEIN_LIPID_COMPLEX	21	1.6222062	0.007633588	0.15249139
	GO_PROTEIN_LIPID_COMPLEX_BINDING	18	1.6837125	0.0029282577	0.10264603
	GO_PROTEIN_LIPID_COMPLEX_SUBUNIT_ORGANIZATION	25	1.551891	0.02	0.21767484
	GO_PROTEIN_LOCALIZATION_TO_ENDOPLASMIC_RETICULUM	106	-1.6648026	0.0	0.12889794
	GO_PROTEIN_PHOSPHATASE_TYPE_2A_COMPLEX	18	-1.7648017	0.00591716	0.08533999
	GO_PROTEIN_TARGETING_TO_MITOCHONDRION	43	-1.6867952	0.0	0.119449034
	GO_PROTEINACEOUS_EXTRACELLULAR_MATRIX	245	1.6354384	0.0	0.14392245
	GO_PROTEOGLYCAN_BIOSYNTHETIC_PROCESS	53	1.5200226	0.014322917	0.24715295
	GO_PSEUDOURIDINE_SYNTHESIS	15	-1.5220503	0.050445102	0.22891119
	GO_REGULATION_OF_ACUTE_INFLAMMATORY_RESPONSE	44	1.5536156	0.008905852	0.22083803
	GO_REGULATION_OF_ALCOHOL_BIOSYNTHETIC_PROCESS	32	1.5290412	0.019257221	0.23958403
	GO_REGULATION_OF_AMINE_TRANSPORT	38	1.5886533	0.007874016	0.19175927
	GO_REGULATION_OF_CALCIUM_MEDIATED_SIGNALING	49	1.5584626	0.011842106	0.21574819
	GO_REGULATION_OF_CARBOHYDRATE_CATABOLIC_PROCESS	31	1.7042866	0.0013661202	0.091562085
	GO_REGULATION_OF_CATECHOLAMINE_SECRETION	22	1.5678463	0.0058565154	0.21265319
	GO_REGULATION_OF_CENTROSOME_CYCLE	33	-1.5295377	0.034246575	0.2308316
	GO_REGULATION_OF_CHEMOTAXIS	126	1.5851451	0.0011494253	0.19135676
	GO_REGULATION_OF_CHOLESTEROL_METABOLIC_PROCESS	17	1.6627855	0.0028694405	0.12141859
	GO_REGULATION_OF_DOUBLE_STRAND_BREAK_REPAIR	35	-1.4974604	0.022988506	0.24122925
	GO_REGULATION_OF_DOUBLE_STRAND_BREAK_REPAIR_VIA_HOMOLOGOUS_RECOMBINATION	17	-1.4902487	0.045592707	0.24578665
	GO_REGULATION_OF_EXTENT_OF_CELL_GROWTH	91	1.5405016	0.004716981	0.23011106
	GO_REGULATION_OF_GLIAL_CELL_DIFFERENTIATION	47	-1.5490867	0.013043478	0.21328834
	GO_REGULATION_OF_HISTONE_H3_K4_METHYLATION	20	-1.5726994	0.016447369	0.20386855
	GO_REGULATION_OF_HISTONE_H3_K9_METHYLATION	15	-1.667088	0.024390243	0.12983486
	GO_REGULATION_OF_HISTONE_METHYLATION	44	-1.5379713	0.012605042	0.22623284
	GO_REGULATION_OF_INTERLEUKIN_1_SECRETION	16	1.5765116	0.014534884	0.19784242
	GO_REGULATION_OF_LIPASE_ACTIVITY	57	1.7333741	0.0013140604	0.076706804
	GO_REGULATION_OF_LIPID_BIOSYNTHETIC_PROCESS	96	1.7488059	0.0	0.081786245
	GO_REGULATION_OF_MYOTUBE_DIFFERENTIATION	39	-1.5873114	0.01171875	0.18700467
	GO_REGULATION_OF_NATURAL_KILLER_CELL_MEDIATED_IMMUNITY	16	1.5320885	0.021341464	0.2416371
	GO_REGULATION_OF_NECROTIC_CELL_DEATH	21	-1.5076022	0.037037037	0.23731856
	GO_REGULATION_OF_NUCLEOTIDE_CATABOLIC_PROCESS	29	1.6628345	0.004092769	0.12457744
	GO_REGULATION_OF_OLIGODENDROCYTE_DIFFERENTIATION	24	-1.8100251	0.0066225166	0.07965672
	GO_REGULATION_OF_PHOSPHOLIPASE_ACTIVITY	45	1.6538866	0.0	0.12447339
	GO_REGULATION_OF_PHOSPHOLIPASE_C_ACTIVITY	27	1.6896105	0.002805049	0.10237976
	GO_REGULATION_OF_PLASMA_LIPOPROTEIN_PARTICLE_LEVELS	33	1.5885646	0.012311902	0.18956923
	GO_REGULATION_OF_POTASSIUM_ION_TRANSPORT	58	1.5606818	0.007575758	0.21568972
	GO_REGULATION_OF_PROTEIN_HOMODIMERIZATION_ACTIVITY	20	-1.665372	0.013559322	0.12992917
	GO_REGULATION_OF_RELEASE_OF_SEQUESTERED_CALCIUM_ION_INTO_CYTOSOL_BY_SARCOPLASMIC_RETICULUM	18	1.5586526	0.011299435	0.21724792
	GO_REGULATION_OF_REPRODUCTIVE_PROCESS	81	1.561902	0.0011933175	0.21599545
	GO_REGULATION_OF_SMOOTH_MUSCLE_CELL_MIGRATION	40	1.7283531	0.0	0.07893105
	GO_REGULATION_OF_STEROID_BIOSYNTHETIC_PROCESS	36	1.6496754	0.0013245033	0.1282892
	GO_REGULATION_OF_STEROID_METABOLIC_PROCESS	50	1.814274	0.0	0.06909254
	GO_REGULATION_OF_STRIATED_MUSCLE_CELL_DIFFERENTIATION	64	-1.6306491	0.0	0.14831543
	GO_REGULATION_OF_SYNAPSE_ORGANIZATION	83	1.6388026	0.0011990408	0.14147209
	GO_REGULATION_OF_SYNAPSE_STRUCTURE_OR_ACTIVITY	184	1.5328625	0.0	0.24103521
	GO_REGULATION_OF_TRANSCRIPTION_FACTOR_IMPORT_INTO_NUCLEUS	71	1.5632933	0.0024096386	0.21428098
	GO_REGULATION_OF_TRANSCRIPTION_INVOLVED_IN_G1_S_TRANSITION_OF_MITOTIC_CELL_CYCLE	24	-1.6546026	0.007633588	0.12916525
	GO_RENAL_SYSTEM_VASCULATURE_DEVELOPMENT	15	1.5298709	0.014619883	0.2409291
	GO_RESPONSE_TO_DSRNA	48	1.574878	0.009210526	0.19959275
	GO_RESPONSE_TO_EXOGENOUS_DSRNA	26	1.6380676	0.0014409221	0.14040212
	GO_RESPONSE_TO_GROWTH_HORMONE	23	1.5835919	0.014947684	0.19106787
	GO_RESPONSE_TO_INTERFERON_BETA	16	1.7942287	0.0	0.06054024
	GO_RESPONSE_TO_MECHANICAL_STIMULUS	161	1.6553183	0.0	0.1245423
	GO_RESPONSE_TO_TYPE_I_INTERFERON	42	1.7752869	0.0013404826	0.069576316
	GO_RIBONUCLEOPROTEIN_COMPLEX_BIOGENESIS	376	-1.5805941	0.0	0.19485119
	GO_RIBONUCLEOPROTEIN_COMPLEX_LOCALIZATION	100	-1.7866491	0.0	0.08493293
	GO_RIBOSOMAL_LARGE_SUBUNIT_ASSEMBLY	19	-1.6243367	0.024390243	0.15296216
	GO_RIBOSOMAL_LARGE_SUBUNIT_BIOGENESIS	40	-1.9098669	0.0	0.03647495
	GO_RIBOSOMAL_SMALL_SUBUNIT_ASSEMBLY	15	-1.5613701	0.020467836	0.212181
	GO_RIBOSOMAL_SMALL_SUBUNIT_BIOGENESIS	53	-1.8327371	0.0	0.071989916
	GO_RIBOSOMAL_SUBUNIT	135	-1.9235952	0.0	0.044698615
	GO_RIBOSOME	185	-1.9244126	0.0	0.049225356
	GO_RIBOSOME_ASSEMBLY	44	-1.8603595	0.0	0.062291224
	GO_RIBOSOME_BIOGENESIS	263	-1.8858896	0.0	0.047828592
	GO_RNA_MODIFICATION	94	-1.5330914	0.0	0.23048551
	GO_RRNA_METABOLIC_PROCESS	219	-1.8636544	0.0	0.06286611
	GO_SEMAPHORIN_RECEPTOR_BINDING	20	1.5409245	0.017441861	0.23073392
	GO_SERINE_HYDROLASE_ACTIVITY	101	1.8499162	0.0	0.037767667
	GO_SISTER_CHROMATID_COHESION	98	-1.847799	0.0	0.06656801
	GO_SISTER_CHROMATID_SEGREGATION	154	-1.7257109	0.0	0.099619426
	GO_SKELETAL_SYSTEM_MORPHOGENESIS	152	-1.5304725	0.0	0.23105155
	GO_SMALL_NUCLEOLAR_RIBONUCLEOPROTEIN_COMPLEX	17	-1.5739492	0.028125	0.20358218
	GO_SMALL_SUBUNIT_PROCESSOME	29	-1.6339483	0.01655629	0.14607362
	GO_SODIUM_CHANNEL_ACTIVITY	18	1.5496457	0.023054754	0.21970671
	GO_SODIUM_ION_TRANSMEMBRANE_TRANSPORTER_ACTIVITY	68	1.5577682	0.0012886598	0.21544017
	GO_SOLUTE_CATION_SYMPORTER_ACTIVITY	54	1.5820282	0.0037593986	0.19065689
	GO_SOLUTE_SODIUM_SYMPORTER_ACTIVITY	21	1.5191494	0.023357663	0.24812302
	GO_SPLICEOSOMAL_TRI_SNRNP_COMPLEX	24	-1.4978248	0.03448276	0.24221744
	GO_STEROID_METABOLIC_PROCESS	158	1.5470499	0.0	0.22138026
	GO_STEROL_BIOSYNTHETIC_PROCESS	33	1.7154857	0.0	0.07978266
	GO_STEROL_METABOLIC_PROCESS	90	1.7930704	0.0	0.05211156
	GO_STEROL_TRANSPORT	36	1.7418288	0.0	0.07449285
	GO_STRAND_DISPLACEMENT	25	-1.684305	0.013157895	0.118137605
	GO_SYNAPSE_ORGANIZATION	122	1.6888162	0.0	0.09988753
	GO_TELOMERE_MAINTENANCE_VIA_RECOMBINATION	31	-1.8206595	0.003533569	0.07660629
	GO_TELOMERE_ORGANIZATION	73	-1.5624139	0.0	0.21436597
	GO_TONGUE_DEVELOPMENT	15	-1.7207285	0.009463723	0.10092565
	GO_TRANSCRIPTION_COUPLED_NUCLEOTIDE_EXCISION_REPAIR	67	-1.7451687	0.0049751243	0.091480926
	GO_TRANSCRIPTION_ELONGATION_FROM_RNA_POLYMERASE_II_PROMOTER	67	-1.7280623	0.0	0.10085271
	GO_TRANSCRIPTION_FROM_RNA_POLYMERASE_I_PROMOTER	29	-1.5089738	0.030821918	0.23864157
	GO_TRANSLATIONAL_ELONGATION	92	-1.5056261	0.0	0.23887792
	GO_TRANSLATIONAL_INITIATION	122	-2.088809	0.0	0.014017183
	GO_TRANSLATIONAL_TERMINATION	77	-1.5270873	0.0058479533	0.22931267
	GO_TRANSMEMBRANE_RECEPTOR_PROTEIN_SERINE_THREONINE_KINASE_ACTIVITY	15	1.5528507	0.016923077	0.21912752
	GO_TRANSMISSION_OF_NERVE_IMPULSE	29	1.7141447	0.0	0.07844397
	GO_TRNA_METABOLIC_PROCESS	149	-1.7226303	0.0	0.100900546
	GO_TRNA_METHYLATION	19	-1.5048155	0.05079365	0.23556402
	GO_TRNA_METHYLTRANSFERASE_ACTIVITY	17	-1.5013638	0.042813454	0.23784102
	GO_TRNA_MODIFICATION	48	-1.6835988	0.0	0.117232926
	GO_TRNA_PROCESSING	92	-1.7200731	0.0	0.099660605
	GO_UNFOLDED_PROTEIN_BINDING	76	-1.6602108	0.0	0.12771969
	GO_VASODILATION	18	1.6491654	0.003003003	0.123738304
	GO_VENTRAL_SPINAL_CORD_DEVELOPMENT	32	-1.9119366	0.0	0.037763756
H	HALLMARK_ALLOGRAFT_REJECTION	120	1.411554	0.011587486	0.070510946
	HALLMARK_ANGIOGENESIS	27	1.2767023	0.16190477	0.15131061
	HALLMARK_APICAL_JUNCTION	165	1.3060521	0.044444446	0.12675379
	HALLMARK_APOPTOSIS	132	1.527633	0.0011428571	0.02278319
	HALLMARK_BILE_ACID_METABOLISM	82	1.296235	0.08423586	0.1315228
	HALLMARK_CHOLESTEROL_HOMEOSTASIS	63	1.8627928	0.0	0.0
	HALLMARK_COAGULATION	85	1.5649351	0.0036407767	0.014858243
	HALLMARK_COMPLEMENT	145	1.5952957	0.0	0.011304808
	HALLMARK_E2F_TARGETS	187	-2.3904543	0.0	0.0
	HALLMARK_EPITHELIAL_MESENCHYMAL_TRANSITION	171	1.3229736	0.02510917	0.128585
	HALLMARK_FATTY_ACID_METABOLISM	132	1.3599982	0.020454545	0.11061706
	HALLMARK_G2M_CHECKPOINT	188	-2.0099626	0.0	0.0
	HALLMARK_HEDGEHOG_SIGNALING	32	1.3578439	0.066576086	0.10438744
	HALLMARK_HYPOXIA	175	1.3080112	0.031728666	0.1318814
	HALLMARK_IL6_JAK_STAT3_SIGNALING	61	1.422897	0.028025478	0.06834255
	HALLMARK_INFLAMMATORY_RESPONSE	134	1.7934757	0.0	0.00021428571
	HALLMARK_INTERFERON_ALPHA_RESPONSE	77	1.8911121	0.0	0.0
	HALLMARK_INTERFERON_GAMMA_RESPONSE	158	1.8228465	0.0	0.0
	HALLMARK_KRAS_SIGNALING_UP	142	1.3259108	0.03348214	0.1341163
	HALLMARK_MYC_TARGETS_V1	183	-2.3341238	0.0	0.0
	HALLMARK_MYC_TARGETS_V2	49	-1.6636373	0.0	0.009476055
	HALLMARK_MYOGENESIS	147	1.4360152	0.004459309	0.063908964
	HALLMARK_P53_PATHWAY	179	1.2466084	0.073913045	0.17813614
	HALLMARK_PANCREAS_BETA_CELLS	23	1.251835	0.174581	0.17936634
	HALLMARK_XENOBIOTIC_METABOLISM	153	1.3153609	0.045095827	0.13003202

## Sheet: (d)
GSEA NCH644 NS vs ML
GENE SET	NAME	SIZE	NES	NOM p-val	FDR q-val
C2	ABRAHAM_ALPC_VS_MULTIPLE_MYELOMA_UP	26	-1.6188844	0.0	0.185589
	BIOCARTA_NO1_PATHWAY	20	-1.706106	0.0016051364	0.139368
	CHEN_LUNG_CANCER_SURVIVAL	21	-1.5859681	0.00477707	0.246473
	COWLING_MYCN_TARGETS	34	-1.615793	0.0030534351	0.185318
	DAUER_STAT3_TARGETS_UP	40	-1.6578472	0.0045045046	0.155611
	FRASOR_RESPONSE_TO_ESTRADIOL_UP	30	-1.6095272	0.0076219514	0.195622
	GERHOLD_ADIPOGENESIS_UP	40	-1.6109015	0.0029985008	0.19578
	GESERICK_TERT_TARGETS_DN	19	-1.6892164	0.0015822785	0.165132
	HOELZEL_NF1_TARGETS_UP	120	-1.6242152	0.0	0.179058
	HUNSBERGER_EXERCISE_REGULATED_GENES	24	-1.6273215	0.006430868	0.180277
	IIZUKA_LIVER_CANCER_PROGRESSION_L1_G1_UP	16	-1.6716626	0.0016556291	0.144202
	JIANG_AGING_CEREBRAL_CORTEX_DN	43	-1.8108752	0.0	0.0497782
	KEGG_COMPLEMENT_AND_COAGULATION_CASCADES	36	-1.7142767	0.0015174507	0.141451
	KEGG_NOTCH_SIGNALING_PATHWAY	42	-1.6432421	0.003076923	0.161626
	LE_SKI_TARGETS_UP	16	-1.6725594	0.0034904014	0.15595
	LEE_NEURAL_CREST_STEM_CELL_UP	112	-1.6947614	0.0	0.162231
	LI_LUNG_CANCER	30	-1.6673002	0.0015923567	0.137692
	LIN_NPAS4_TARGETS_DN	49	-1.7359911	0.0014641288	0.128177
	MAHADEVAN_RESPONSE_TO_MP470_DN	16	-1.647804	0.0049261083	0.155664
	MARTORIATI_MDM4_TARGETS_NEUROEPITHELIUM_DN	116	-1.6295141	0.0	0.183976
	MODY_HIPPOCAMPUS_POSTNATAL	51	-1.6493391	0.004379562	0.156248
	NAGASHIMA_EGF_SIGNALING_UP	49	-1.8790954	0.0	0.00796852
	NIKOLSKY_BREAST_CANCER_20Q12_Q13_AMPLICON	94	-1.6498232	0.001344086	0.160148
	NUTT_GBM_VS_AO_GLIOMA_UP	42	-1.6286757	0.0030674846	0.181506
	PID_HES_HEY_PATHWAY	41	-1.6767721	0.0014814815	0.160661
	PID_S1P_S1P1_PATHWAY	19	-1.7247766	0.0016920473	0.141689
	PID_S1P_S1P3_PATHWAY	25	-1.6545055	0.0031595577	0.158918
	PLASARI_TGFB1_TARGETS_1HR_UP	30	-1.6878467	0.0032894737	0.148253
	REACTOME_DOWNSTREAM_TCR_SIGNALING	24	-1.688484	0.0031847134	0.156259
	REACTOME_MHC_CLASS_II_ANTIGEN_PRESENTATION	85	-1.7659634	0.0	0.0974345
	REACTOME_NOTCH1_INTRACELLULAR_DOMAIN_REGULATES_TRANSCRIPTION	42	-1.6676483	0.0031298904	0.14261
	SAGIV_CD24_TARGETS_DN	41	-1.9069031	0.0	0.00560331
	SCHOEN_NFKB_SIGNALING	27	-1.6206713	0.0063091484	0.184546
	SCHRAETS_MLL_TARGETS_UP	29	-1.5841774	0.01244168	0.247397
	SHETH_LIVER_CANCER_VS_TXNIP_LOSS_PAM3	54	-1.7435524	0.0	0.129997
	SIMBULAN_PARP1_TARGETS_UP	25	-1.6722741	0.0047393367	0.149238
	SMID_BREAST_CANCER_LUMINAL_A_UP	44	-1.6188554	0.011887073	0.18117
	SWEET_KRAS_TARGETS_DN	46	-1.6705672	0.0014749262	0.141032
	TURASHVILI_BREAST_DUCTAL_CARCINOMA_VS_LOBULAR_NORMAL_DN	48	-1.7154838	0.0	0.153203
	VART_KSHV_INFECTION_ANGIOGENIC_MARKERS_DN	95	-1.6061189	0.0027510317	0.201141
	VERRECCHIA_EARLY_RESPONSE_TO_TGFB1	49	-1.6535006	0.0028901733	0.156061
	VERRECCHIA_RESPONSE_TO_TGFB1_C1	16	-1.5989971	0.008417509	0.217657
	VILIMAS_NOTCH1_TARGETS_UP	27	-1.6315008	0.006329114	0.188955
	WANG_LSD1_TARGETS_DN	26	-1.682172	0.0	0.154942
	WANG_NEOPLASTIC_TRANSFORMATION_BY_CCND1_MYC	18	-1.589027	0.012678289	0.246102
	WEIGEL_OXIDATIVE_STRESS_RESPONSE	31	-1.7074832	0.0	0.146926
	WEST_ADRENOCORTICAL_CARCINOMA_VS_ADENOMA_DN	18	-1.6245636	0.0051282053	0.182802
	WONG_IFNA2_RESISTANCE_DN	28	-1.7912546	0.0	0.0636136
	YAUCH_HEDGEHOG_SIGNALING_PARACRINE_DN	171	-1.6309481	0.0	0.184968
	ZUCCHI_METASTASIS_DN	32	-1.675252	0.0	0.155965
C5	GO_ACTIVATING_TRANSCRIPTION_FACTOR_BINDING	49	-1.5358284	0.011922504	0.224596
	GO_ANTIGEN_PROCESSING_AND_PRESENTATION_OF_PEPTIDE_OR_POLYSACCHARIDE_ANTIGEN_VIA_MHC_CLASS_II	83	-1.641579	0.0	0.126649
	GO_AORTA_DEVELOPMENT	39	-1.759022	0.0	0.0479429
	GO_AORTA_MORPHOGENESIS	20	-1.7534733	0.0	0.0511089
	GO_ARTERY_DEVELOPMENT	66	-1.5317667	0.004322767	0.227546
	GO_ARTERY_MORPHOGENESIS	43	-1.6224176	0.0	0.143628
	GO_BLOOD_MICROPARTICLE	55	-1.5562578	0.010159652	0.221545
	GO_BLOOD_VESSEL_ENDOTHELIAL_CELL_MIGRATION	22	-1.5651338	0.010989011	0.211551
	GO_CALCIUM_DEPENDENT_CELL_CELL_ADHESION_VIA_PLASMA_MEMBRANE_CELL_ADHESION_MOLECULES	21	-1.5858032	0.007874016	0.182594
	GO_CALCIUM_DEPENDENT_PROTEIN_BINDING	38	-1.5916189	0.006153846	0.174325
	GO_CARDIOCYTE_DIFFERENTIATION	72	-1.559238	0.004237288	0.223923
	GO_CELL_DIFFERENTIATION_IN_HINDBRAIN	15	-1.7198218	0.001618123	0.0613844
	GO_CELL_DIFFERENTIATION_IN_SPINAL_CORD	33	-1.5423596	0.014195584	0.236767
	GO_CELLULAR_RESPONSE_TO_CORTICOSTEROID_STIMULUS	38	-1.7753069	0.0	0.0400523
	GO_CELLULAR_RESPONSE_TO_VASCULAR_ENDOTHELIAL_GROWTH_FACTOR_STIMULUS	25	-1.5822687	0.008196721	0.178605
	GO_CENTRAL_NERVOUS_SYSTEM_NEURON_AXONOGENESIS	25	-1.6734686	0.0061919503	0.0919905
	GO_CENTRAL_NERVOUS_SYSTEM_NEURON_DIFFERENTIATION	121	-1.5593423	0.0	0.225952
	GO_CENTRAL_NERVOUS_SYSTEM_PROJECTION_NEURON_AXONOGENESIS	21	-1.6653601	0.0032626428	0.100437
	GO_CEREBELLAR_CORTEX_DEVELOPMENT	35	-1.5220488	0.021001615	0.24597
	GO_CEREBELLAR_CORTEX_FORMATION	17	-1.613695	0.009448819	0.150749
	GO_CEREBELLAR_PURKINJE_CELL_LAYER_DEVELOPMENT	20	-1.7526453	0.0	0.0487781
	GO_CEREBRAL_CORTEX_NEURON_DIFFERENTIATION	17	-1.5857362	0.011437909	0.180518
	GO_COLLAGEN_BINDING	53	-1.5520622	0.011379801	0.227283
	GO_COMPLEMENT_ACTIVATION	22	-1.5583086	0.007961784	0.224259
	GO_CORONARY_VASCULATURE_DEVELOPMENT	33	-1.7956953	0.0	0.0307776
	GO_CRANIAL_NERVE_DEVELOPMENT	32	-1.607083	0.0060698027	0.15735
	GO_CRANIAL_NERVE_MORPHOGENESIS	18	-1.5374053	0.013289036	0.230691
	GO_CYCLIN_BINDING	18	-1.5394899	0.013333334	0.23265
	GO_DOPAMINE_METABOLIC_PROCESS	18	-1.6956034	0.0	0.0774053
	GO_ENDOCRINE_PROCESS	24	-1.6531101	0.004702194	0.1141
	GO_ENDOTHELIAL_CELL_DIFFERENTIATION	63	-1.5374842	0.0	0.232332
	GO_ENDOTHELIAL_CELL_MIGRATION	49	-1.665236	0.0030395137	0.0983148
	GO_EPIDERMIS_DEVELOPMENT	158	-1.6232463	0.0	0.144149
	GO_EXCRETION	25	-1.5398065	0.028616853	0.233837
	GO_EXTRACELLULAR_MATRIX_BINDING	39	-1.5519115	0.01217656	0.225637
	GO_FEMALE_MEIOTIC_DIVISION	22	-1.8029175	0.0	0.039162
	GO_FILOPODIUM_MEMBRANE	15	-1.5963562	0.014729951	0.166575
	GO_GLOMERULUS_DEVELOPMENT	41	-1.6430057	0.004651163	0.128661
	GO_HINDBRAIN_MORPHOGENESIS	31	-1.5356826	0.01607717	0.223305
	GO_HORMONE_METABOLIC_PROCESS	94	-1.5834167	0.0	0.180017
	GO_HYDROGEN_PEROXIDE_METABOLIC_PROCESS	19	-1.5201839	0.024154589	0.249486
	GO_INTERMEDIATE_FILAMENT_BASED_PROCESS	22	-1.6219686	0.003267974	0.142073
	GO_INTRASPECIES_INTERACTION_BETWEEN_ORGANISMS	37	-1.5840247	0.0046296297	0.180507
	GO_KIDNEY_EPITHELIUM_DEVELOPMENT	104	-1.5356063	0.001369863	0.221845
	GO_LUNG_MORPHOGENESIS	36	-1.6050575	0.006279435	0.160595
	GO_MAINTENANCE_OF_CELL_NUMBER	105	-1.5394613	0.0	0.230825
	GO_MESONEPHROS_DEVELOPMENT	72	-1.5249442	0.0114613185	0.241192
	GO_METANEPHRIC_NEPHRON_DEVELOPMENT	26	-1.8122638	0.0	0.0632709
	GO_METANEPHRIC_NEPHRON_MORPHOGENESIS	17	-1.5432172	0.016313214	0.236456
	GO_METANEPHROS_DEVELOPMENT	64	-1.7480557	0.0	0.0480594
	GO_METANEPHROS_MORPHOGENESIS	22	-1.597603	0.008	0.16755
	GO_MHC_PROTEIN_COMPLEX_BINDING	15	-1.5371962	0.012903226	0.229481
	GO_MOLTING_CYCLE	59	-1.5842705	0.0043541365	0.182022
	GO_MULTI_ORGANISM_BEHAVIOR	59	-1.551519	0.005891016	0.224643
	GO_MUSCLE_CELL_MIGRATION	16	-1.5831231	0.015384615	0.178661
	GO_NEGATIVE_REGULATION_OF_ANION_TRANSPORT	22	-1.7084681	0.004878049	0.071329
	GO_NEGATIVE_REGULATION_OF_BMP_SIGNALING_PATHWAY	32	-1.6406199	0.0015698588	0.126222
	GO_NEGATIVE_REGULATION_OF_CALCIUM_ION_IMPORT	16	-1.5572083	0.018092105	0.223159
	GO_NEGATIVE_REGULATION_OF_CALCIUM_ION_TRANSMEMBRANE_TRANSPORT	20	-1.6944305	0.0016129032	0.0748047
	GO_NEGATIVE_REGULATION_OF_CALCIUM_ION_TRANSPORT	32	-1.7205111	0.0014814815	0.0628983
	GO_NEGATIVE_REGULATION_OF_CATION_TRANSMEMBRANE_TRANSPORT	41	-1.5403718	0.01055807	0.234292
	GO_NEGATIVE_REGULATION_OF_COAGULATION	30	-1.724087	0.0	0.0705591
	GO_NEGATIVE_REGULATION_OF_GLIAL_CELL_DIFFERENTIATION	21	-1.8003889	0.0	0.0352749
	GO_NEGATIVE_REGULATION_OF_GLIOGENESIS	28	-1.8171688	0.0	0.0818742
	GO_NEGATIVE_REGULATION_OF_ION_TRANSPORT	84	-1.7966204	0.0	0.0333705
	GO_NEGATIVE_REGULATION_OF_LIPID_BIOSYNTHETIC_PROCESS	34	-1.540806	0.01584786	0.237044
	GO_NEGATIVE_REGULATION_OF_OSSIFICATION	48	-1.7048234	0.0030721966	0.0741272
	GO_NEGATIVE_REGULATION_OF_OSTEOBLAST_DIFFERENTIATION	32	-1.7305775	0.0	0.0651338
	GO_NEGATIVE_REGULATION_OF_PROTEIN_MATURATION	26	-1.548037	0.027419355	0.23066
	GO_NEGATIVE_REGULATION_OF_TRANSMEMBRANE_TRANSPORT	59	-1.5363455	0.011851852	0.226633
	GO_NEPHRON_DEVELOPMENT	93	-1.6824007	0.0	0.0887414
	GO_NEURAL_RETINA_DEVELOPMENT	40	-1.7127709	0.0015313936	0.0682456
	GO_NEURONAL_STEM_CELL_POPULATION_MAINTENANCE	16	-1.5224531	0.02852349	0.246393
	GO_NOTCH_SIGNALING_PATHWAY	88	-1.5991411	0.0	0.165861
	GO_PEPTIDE_CROSS_LINKING	17	-1.6868496	0.003338898	0.0838428
	GO_PEPTIDE_HORMONE_PROCESSING	19	-1.5404325	0.0224	0.236073
	GO_PLACENTA_BLOOD_VESSEL_DEVELOPMENT	22	-1.6304166	0.003236246	0.133069
	GO_PLATELET_ALPHA_GRANULE_LUMEN	34	-1.6805408	0.0	0.0898722
	GO_POSITIVE_REGULATION_OF_ANION_TRANSPORT	35	-1.556817	0.012403101	0.222083
	GO_POSITIVE_REGULATION_OF_CARDIAC_MUSCLE_TISSUE_DEVELOPMENT	20	-1.5327387	0.016638935	0.226682
	GO_POSITIVE_REGULATION_OF_DNA_BIOSYNTHETIC_PROCESS	53	-1.6158054	0.0030257185	0.152231
	GO_POSITIVE_REGULATION_OF_GLIAL_CELL_DIFFERENTIATION	25	-1.58975	0.008038585	0.176877
	GO_POSITIVE_REGULATION_OF_KIDNEY_DEVELOPMENT	32	-1.75225	0.0	0.0463553
	GO_POSITIVE_REGULATION_OF_MESONEPHROS_DEVELOPMENT	18	-1.639688	0.006688963	0.123274
	GO_POSITIVE_REGULATION_OF_NOTCH_SIGNALING_PATHWAY	29	-1.6049312	0.0048387097	0.158712
	GO_POSITIVE_REGULATION_OF_PHOSPHATIDYLINOSITOL_3_KINASE_SIGNALING	44	-1.5417689	0.015267176	0.236336
	GO_POSITIVE_REGULATION_OF_SMOOTH_MUSCLE_CELL_PROLIFERATION	49	-1.6401191	0.00295858	0.124709
	GO_POSITIVE_REGULATION_OF_TYROSINE_PHOSPHORYLATION_OF_STAT3_PROTEIN	27	-1.8097528	0.0	0.049956
	GO_POSTSYNAPTIC_MEMBRANE_ORGANIZATION	24	-1.6270795	0.004901961	0.137633
	GO_RECEPTOR_CLUSTERING	40	-1.604776	0.0	0.156976
	GO_REGULATION_OF_ALCOHOL_BIOSYNTHETIC_PROCESS	32	-1.5364243	0.018404908	0.228207
	GO_REGULATION_OF_AMINE_TRANSPORT	38	-1.5285689	0.02377179	0.234641
	GO_REGULATION_OF_ANION_TRANSPORT	86	-1.6017708	0.0014044944	0.161974
	GO_REGULATION_OF_ASTROCYTE_DIFFERENTIATION	24	-1.7908247	0.0016638935	0.0308111
	GO_REGULATION_OF_BMP_SIGNALING_PATHWAY	60	-1.6650184	0.0	0.0964636
	GO_REGULATION_OF_CELLULAR_RESPONSE_TO_GROWTH_FACTOR_STIMULUS	173	-1.56592	0.0	0.211579
	GO_REGULATION_OF_COAGULATION	57	-1.6372622	0.0	0.121026
	GO_REGULATION_OF_ENDOCRINE_PROCESS	30	-1.5336026	0.014084507	0.225737
	GO_REGULATION_OF_EPIDERMAL_CELL_DIFFERENTIATION	31	-1.7038732	0.00152207	0.0730256
	GO_REGULATION_OF_EPIDERMIS_DEVELOPMENT	44	-1.6954356	0.0030627872	0.075364
	GO_REGULATION_OF_EPITHELIAL_CELL_DIFFERENTIATION	92	-1.7688601	0.0	0.0426567
	GO_REGULATION_OF_GLIAL_CELL_DIFFERENTIATION	47	-1.8058151	0.0	0.043578
	GO_REGULATION_OF_GLIOGENESIS	70	-1.6426514	0.0029112082	0.127014
	GO_REGULATION_OF_HUMORAL_IMMUNE_RESPONSE	28	-1.6107422	0.0062305294	0.152926
	GO_REGULATION_OF_KIDNEY_DEVELOPMENT	43	-1.7428648	0.0	0.0514814
	GO_REGULATION_OF_METANEPHROS_DEVELOPMENT	17	-1.6776472	0.0017636684	0.0919671
	GO_REGULATION_OF_NEURON_MIGRATION	26	-1.6570525	0.007898894	0.109399
	GO_REGULATION_OF_NOTCH_SIGNALING_PATHWAY	58	-1.6121358	0.0014306152	0.152152
	GO_REGULATION_OF_OLIGODENDROCYTE_DIFFERENTIATION	24	-1.6377047	0.00952381	0.122203
	GO_REGULATION_OF_PHOSPHOLIPASE_ACTIVITY	45	-1.5779229	0.0060698027	0.187715
	GO_REGULATION_OF_PHOSPHOLIPASE_C_ACTIVITY	27	-1.5359398	0.020667726	0.225916
	GO_REGULATION_OF_PRI_MIRNA_TRANSCRIPTION_FROM_RNA_POLYMERASE_II_PROMOTER	15	-1.5953562	0.005154639	0.166679
	GO_REGULATION_OF_PROTEIN_MATURATION	57	-1.527002	0.010204081	0.237023
	GO_REGULATION_OF_RECEPTOR_INTERNALIZATION	25	-1.6712829	0.0031746032	0.0932922
	GO_REGULATION_OF_SMOOTH_MUSCLE_CELL_DIFFERENTIATION	16	-1.5442374	0.038333334	0.237479
	GO_REGULATION_OF_SMOOTH_MUSCLE_CELL_MIGRATION	40	-1.5732957	0.0075987843	0.196098
	GO_REGULATION_OF_SMOOTH_MUSCLE_CELL_PROLIFERATION	78	-1.722475	0.0	0.0693011
	GO_REGULATION_OF_STAT_CASCADE	78	-1.5368576	0.008438818	0.228677
	GO_REGULATION_OF_SYSTEMIC_ARTERIAL_BLOOD_PRESSURE	49	-1.6960948	0.0	0.0792222
	GO_REGULATION_OF_SYSTEMIC_ARTERIAL_BLOOD_PRESSURE_BY_HORMONE	18	-1.5577608	0.0106870225	0.223655
	GO_REGULATION_OF_SYSTEMIC_ARTERIAL_BLOOD_PRESSURE_MEDIATED_BY_A_CHEMICAL_SIGNAL	25	-1.7016811	0.0015974441	0.0735687
	GO_REGULATION_OF_TRANSCRIPTION_REGULATORY_REGION_DNA_BINDING	28	-1.5455724	0.018154312	0.235584
	GO_REGULATION_OF_TRANSFORMING_GROWTH_FACTOR_BETA_PRODUCTION	19	-1.5391066	0.009966778	0.229896
	GO_REGULATION_OF_TRANSMEMBRANE_RECEPTOR_PROTEIN_SERINE_THREONINE_KINASE_SIGNALING_PATHWAY	150	-1.5970397	0.0	0.166729
	GO_REGULATION_OF_TYROSINE_PHOSPHORYLATION_OF_STAT3_PROTEIN	31	-1.8196956	0.0	0.151683
	GO_RENAL_SYSTEM_PROCESS	74	-1.5712688	0.0	0.19949
	GO_RENAL_SYSTEM_VASCULATURE_DEVELOPMENT	15	-1.6745443	0.0034542314	0.0924337
	GO_RESPONSE_TO_ORGANOPHOSPHORUS	98	-1.5892885	0.0026455026	0.175737
	GO_RETINA_LAYER_FORMATION	20	-1.5773934	0.005033557	0.187004
	GO_RETINA_VASCULATURE_DEVELOPMENT_IN_CAMERA_TYPE_EYE	15	-1.5522692	0.016863406	0.228875
	GO_SECRETORY_GRANULE_LUMEN	45	-1.7214803	0.0	0.0673395
	GO_SKIN_EPIDERMIS_DEVELOPMENT	53	-1.6746302	0.001490313	0.0947255
	GO_SYNAPSE_ASSEMBLY	60	-1.6149964	0.003003003	0.152034
	GO_SYNAPSE_ORGANIZATION	122	-1.6508628	0.0	0.116096
	GO_SYNAPTIC_SIGNALING	274	-1.5522964	0.0	0.231008
	GO_TERPENOID_METABOLIC_PROCESS	59	-1.6147574	0.0014534884	0.150369
	GO_TISSUE_MIGRATION	67	-1.6106144	0.005540166	0.151057
	GO_TRANSCRIPTION_FACTOR_ACTIVITY_RNA_POLYMERASE_II_CORE_PROMOTER_PROXIMAL_REGION_SEQUENCE_SPECIFIC_BINDING	248	-1.6396198	0.0	0.121088
	GO_TRANSCRIPTIONAL_REPRESSOR_ACTIVITY_RNA_POLYMERASE_II_CORE_PROMOTER_PROXIMAL_REGION_SEQUENCE_SPECIFIC_BINDING	85	-1.5506718	0.004166667	0.224921
	GO_UROGENITAL_SYSTEM_DEVELOPMENT	244	-1.6183779	0.0	0.148325
	GO_VASCULATURE_DEVELOPMENT	383	-1.5433108	0.0	0.238256
	GO_VESICLE_LUMEN	56	-1.7211912	0.0014409221	0.0647185
H	HALLMARK_APOPTOSIS	132	-1.3177778	0.027131783	0.228013
	HALLMARK_COAGULATION	85	-1.4506167	0.027285129	0.116402
	HALLMARK_EPITHELIAL_MESENCHYMAL_TRANSITION	171	-1.4649631	0.0050251256	0.194138
	HALLMARK_IL2_STAT5_SIGNALING	152	-1.2673392	0.06080207	0.241285
	HALLMARK_KRAS_SIGNALING_UP	142	-1.3315463	0.040575918	0.228907
	HALLMARK_PANCREAS_BETA_CELLS	23	-1.4582881	0.036605656	0.143035
	HALLMARK_TGF_BETA_SIGNALING	52	-1.4414885	0.031609196	0.0859556
	HALLMARK_TNFA_SIGNALING_VIA_NFKB	167	-1.5898339	0.0	0.0658533

## Sheet: (e)
Metabolite level U87 NS vs ML
Metabolite	KeggID	RT	log2FC	p-value	adjusted p-value
S-Adenosylhomocysteine	C00021	7.5	6.64455	0.0129295	0.0184081
Hypoxanthine	C00262	4	4.02254	9.94e-05	0.00032117
Guanine	C00242	5	3.12783	0.000136031	0.000380887
Orotic acid	C00295	2.028	2.25977	0.0415247	0.0529775
Uracil	C00106	1.899	2.14861	0.00049133	0.00111545
Inosine	C00294	3.75	2.09417	0.000264402	0.000694056
Asparagine	C00152	7	1.49127	0.0921206	0.108988
Arginine	C00062	9.8	1.07849	0.00227331	0.00397829
Guanosine	C00387	4.5	1.04407	0.000650309	0.00141495
NoMatch_RT6045		6.045	0.93152	0.0128587	0.0184081
Deoxyinosine	C05512	3.363	0.909125	0.214852	0.243887
Choline	C00114	13.45	0.670671	0.000656942	0.00141495
dGMP	C00362	5.767	0.479781	0.0443908	0.0556541
Glutamine	C00064	7.5	0.335533	0.781307	0.800363
dCMP	C00239	5.75	0.266737	0.0492882	0.0608854
S-Adenosylmethionine	C00019	9.75	0.262012	0.307857	0.340263
NoMatch_RT4744		4.744	0.19458	0.455969	0.491043
NoMatch_RT3677		3.677	0.154183	0.230331	0.257971
Carnitine	C00318	7	0.108673	0.946272	0.946272
GSH	C00051	7.5	0.098263	0.64427	0.676483
Pantothenate	C00864	5.5	0.060816	0.383601	0.418474
dCTP	C00458	5.961	0.0243117	0.700511	0.726456
NoMatch_RT10760		10.758	0.0118401	0.561842	0.597402
Lactate	C00186	4.75	-0.255859	0.0386892	0.0507795
Thymine	C00178	2.15	-0.379734	0.0223755	0.029834
Deoxyadenosine	C00559	3.099	-0.421969	0.150514	0.173194
cAMP	C00575	4.9	-0.451663	0.0702201	0.0854854
Nicotinamide	C00153	4.5	-0.660186	0.0053087	0.00810783
Tyrosine	C00082	7.5	-0.67622	0.000721276	0.00151468
NoMatch_RT5751		5.751	-0.68275	0.136664	0.159441
Proline	C00148	6.5	-0.733562	0.000412657	0.000962866
GSSG	C00127	7.5	-0.757455	0.0748257	0.0897908
Mevalonate	C00418	5.1	-0.758014	0.0139789	0.0195704
Cytosine	C00380	5	-0.815838	0.00529318	0.00810783
Histidine	C00135	9	-0.911351	0.00296095	0.00478307
Fumarate	C00122	6.5	-0.914578	0.0117269	0.0172818
Deoxyribose 5-phosphate	C16637	2.219	-0.935606	0.0416252	0.0529775
Serine	C00065	7.5	-0.942429	0.00295296	0.00478307
Tryptophan	C00078	7.5	-0.964689	0.825535	0.835482
Succinate	C00042	6	-1.00512	0.00104477	0.00204095
Malate	C00149	7	-1.03207	0.0177406	0.0240357
Biotin	C00120	7	-1.04558	0.00128547	0.00240039
Lysine	C00047	12.45	-1.04877	0.000405937	0.000962866
(Iso)Leucine	C00123	6.5	-1.06025	1.52e-05	9.14e-05
Aspartate	C00049	7.5	-1.11355	0.00815263	0.0122289
Methionine	C00073	7.5	-1.13954	9.81e-05	0.00032117
Ornithine	C00077	5.8	-1.17156	0.0143071	0.0197016
Phenylalanine	C00079	7.5	-1.20843	8.76e-06	7.36e-05
Homoserine	C00263	7.5	-1.23959	0.00192573	0.00344173
Threonine	C00188	7.5	-1.23959	0.00192573	0.00344173
Citrate	C00158	7	-1.25717	0.00236779	0.00405907
Pyruvate	C00022	3.45	-1.29615	6.43e-05	0.000257255
Cytidine	C00475	4.68	-1.29966	0.000194116	0.000525991
Pyridoxine	C00314	4	-1.43362	2.64e-05	0.000122691
Sarcosine	C00213		-1.51065	2.78e-05	0.000122691
Glutamate	C00025	7	-1.82516	2.69e-05	0.000122691
Alanine	C00041	7	-1.88527	1.52e-05	9.14e-05
Adenine	C00147	4.804	-1.96621	0.000135889	0.000380887
NoMatch_RT4275		4.275	-2.02258	9.53e-06	7.36e-05
Acetoacetate	C00164	3.75	-2.10494	9.64e-06	7.36e-05
Aconitate	C00417	6.25	-2.14124	0.000924144	0.00184829
NoMatch_RT4779		4.779	-2.14183	0.0027881	0.00468401
NAD+	C00003	6.5	-2.25304	3.19e-05	0.000133966
Xanthosine	C01762	3.5	-2.2822	1.08e-05	7.58e-05
NoMatch_RT5601		5.601	-2.2892	0.000303903	0.00077357
Thymidine	C00214	4.762	-2.36071	8.25e-05	0.000288923
UDP	C00015	5.067	-2.45041	0.00128592	0.00240039
NoMatch_RT6384		6.384	-2.81413	0.000351201	0.000867672
Dihydroorotate	C00337	4.05	-2.92517	8.14e-05	0.000288923
UDP-GlcNAc	C00043	5.5	-3.15755	2.03e-05	0.000106491
Hexosephosphate	C02965	7.5	-3.22316	0.000800859	0.00164079
Uridine	C00299	2.95	-3.27275	4.16e-06	6.09e-05
UDP-Glc	C00029	5.5	-3.28509	7.93e-06	7.36e-05
a-Ketoglutarate	C00026	6.25	-3.82541	3.66e-06	6.09e-05
N-Acetylornithine	C00437	6.5	-3.82708	4.35e-06	6.09e-05
Xanthine	C00385	3	-3.82831	1.71e-05	9.6e-05
Glucosamine-phosphate	C00352	6	-3.83243	2.6e-06	6.09e-05
Ribose-5-Phosphate	C00117	2.085	-3.95351	0.00406906	0.00644907
Cystathionine	C00542	8	-3.99866	0.000116802	0.000363385
UMP	C00105	7	-4.2752	8.07e-05	0.000288923
NoMatch_RT5503		5.503	-5.31502	7.39e-06	7.36e-05
Carbamoylaspartate	C00438	6.5	-5.33281	6.2e-07	2.61e-05
Citrulline	C00327	6.458	-6.25141	0.000124929	0.000374788
Taurine	C00245	5	-6.45878	6.9e-08	5.8e-06

## Sheet: (f)
Metabolite level NCH644 NS vs ML
Metabolite	KeggID	RT	log2FC	p-value	adjusted p-value
NoMatch_RT2575	C05512	2.575	5.42561	3.34e-05	0.00127743
NoMatch_RT3665	C05512	3.665	4.17306	0.000330053	0.00294588
NoMatch_RT2478	C00117	2.478	3.66181	0.0178838	0.0305258
5-Methyl-THF	C00440	5.617	3.10449	0.0215088	0.0332714
Hypoxanthine	C00262	3.793	2.00657	0.0134803	0.0245685
NoMatch_RT3083	C00559	3.083	1.61152	0.00118599	0.00561233
Inosine	C00294	3.512	1.16727	0.0897461	0.104528
NoMatch_RT3484	C00380	3.484	1.01629	0.0194063	0.0325632
AMP_dGMP	C00020	5.959	0.619328	0.0848992	0.10006
dCTP	C00458	2.246	0.536784	0.0419452	0.0546391
Hydroxyproline	C01157	2.291	0.3324	0.236616	0.25462
Uracil	C00106	1.956	0.144609	0.456075	0.475278
Cytidine	C00475	4.73	0.0229859	0.911274	0.911274
Deoxyguanosine	C00330	4.047	-0.0378258	0.427295	0.450023
NoMatch_RT4047	C00212	4.047	-0.0378258	0.427295	0.450023
Uric acid	C00366	11.138	-0.066627	0.522974	0.52831
dGMP	C00362	5.92	-0.0978084	0.507934	0.518407
NoMatch_RT4168	C00212	4.168	-0.535746	0.207775	0.228552
NoMatch_RT4788	C00881	4.788	-0.599937	0.506748	0.518407
Acetylglycine		5.213	-0.720261	0.0457742	0.0588526
Thymine	C00178	1.929	-1.10976	0.0361133	0.0496558
Uridine	C00299	2.563	-1.22099	0.0964295	0.111006
Homoserine	C00263	4.969	-1.35687	0.00478569	0.012468
Proline	C00148	6.006	-1.35737	0.0125082	0.0234743
Histidine	C00135	8.559	-1.54776	0.00362031	0.0105415
a-Aminobutyrate	C02261	5.634	-1.56466	0.00788569	0.0166103
Niacinamide	C00153	2.26	-1.58211	0.00518308	0.0129447
Pantothenate	C00864	5.096	-1.77701	0.0078259	0.0166103
Pyridoxine	C00314	3.57	-1.80051	0.00579792	0.0133487
Serine	C00065	5.953	-1.98645	0.0297487	0.0433106
Asparagine	C00152	5.968	-2.05634	0.00659546	0.0148398
UDP	C00015	5.211	-2.18628	0.0208881	0.0328242
Arginine	C00062	14.2	-2.21169	9.6e-05	0.00176551
Phenylalanine	C00079	5.591	-2.21386	0.0029739	0.00981386
Mevalonate	C00418	5.856	-2.25617	0.00240815	0.00851454
Glycine	C00037	5.984	-2.46998	0.0121942	0.0234743
Dihydroorotate	C00337	2.711	-2.54949	0.000495025	0.00350053
Alanine	C00041	5.842	-2.58249	0.014141	0.0249993
Glutamate	C00025	5.777	-2.64054	0.00555547	0.0131295
Methionine	C00073	5.585	-2.74173	0.000319125	0.00294588
ADP	C00008	6.031	-2.77554	0.00331044	0.0102417
a-Ketoglutarate	C00026	5.845	-2.77818	0.00832528	0.0171709
UMP	C00105	5.815	-2.81379	0.0202473	0.0328242
Threonine	C00188	5.966	-2.89414	0.0162288	0.0281869
Aspartic acid	C00049	5.859	-2.95069	0.00355368	0.0105415
UDP-GlcNAc	C00043	5.204	-2.95357	0.0264248	0.0396372
Guanine	C00242	4.537	-2.9548	0.00217711	0.00828976
NoMatch_RT4389	C00559	4.389	-2.99011	0.215794	0.234765
(Iso)Leucine	C00123	5.517	-3.02537	0.0255732	0.0389499
Guanosine	C00387	4.536	-3.09224	0.00106044	0.00561233
Glutamine	C00064	5.933	-3.11152	0.00436231	0.0123391
Tryptophan	C00078	5.396	-3.13925	0.000804254	0.00530807
GSH	C00051	5.716	-3.14541	0.033642	0.0476945
Deoxyuridine	C00526	2.114	-3.25502	0.00982559	0.0198517
Tyrosine	C00082	5.536	-3.26946	0.00240087	0.00851454
UDP-Glc	C00029	5.193	-3.28579	0.122389	0.137687
Succinate	C00042	5.573	-3.31322	0.00131829	0.00593228
Malate	C00149	6.035	-3.38937	0.00157167	0.00676503
Lactate	C00186	5.008	-3.5026	0.00699542	0.0153899
Sarcosine	C00213	5.897	-3.59971	0.0136491	0.0245685
NAD+	C00003	5.624	-3.60604	0.00278126	0.00949464
Thymidine	C00214	5.182	-3.64817	0.000357076	0.00294588
Citrate	C00158	7.844	-3.69698	2.21e-05	0.00127743
CMP	C00055	5.609	-3.70128	0.0289688	0.0428046
GMP	C00144	5.805	-3.96653	0.00119049	0.00561233
Fumarate	C00122	5.735	-4.02449	0.00101954	0.00561233
p-Aminobenzoate	C00568	6.107	-4.05708	0.000397134	0.00302433
NADH	C00004	5.619	-4.2028	0.0206617	0.0328242
dUMP	C00365	4.873	-4.27091	0.0337233	0.0476945
Valine	C00183	5.775	-4.27857	3.87e-05	0.00127743
dCMP	C00239	5.472	-4.32117	0.0665891	0.0803942
Biotin	C00120	7.556	-4.45748	0.00110227	0.00561233
NoMatch_RT4873	C00380	4.873	-4.76816	0.0205897	0.0328242
dTMP	C00364	7.508	-4.80681	0.144937	0.161222
GSSG	C00127	5.911	-4.80719	0.00110624	0.00561233
Phenylpyruvate	C00166	5.437	-4.81891	0.119854	0.136385
Cystathionine	C00542	7.148	-4.82396	0.00523016	0.0129447
Hexosephosphate	C02965	5.914	-4.84831	0.00462793	0.0124111
Glucosamine	C00329	5.201	-5.64722	0.0388854	0.0520224
NoMatch_RT5833	C00117	5.833	-5.66414	0.000253563	0.00278919
Ornithine	C00077	10.773	-5.85777	0.000207476	0.00256752
Citrulline	C00327	6.029	-5.88121	0.0046385	0.0124111
GTP	C00044	7.512	-6.01657	0.0354404	0.0494169
Taurine	C00245	5.068	-6.21192	0.000107001	0.00176551
Xanthosine	C01762	2.582	-6.45905	0.00179421	0.0074011
CDP	C00942	6.443	-6.51738	0.0125671	0.0234743
Argininosuccinate	C03406	7.018	-6.53357	0.0507913	0.0628542
NoMatch_RT4960	C05512	4.96	-6.86287	0.0489988	0.0621908
Creatine	C00300	5.94	-7.00373	7.38e-05	0.00176551
IMP	C00130	5.772	-7.42093	0.0112944	0.022363
N-Acetylneuraminic acid	C00270	5.358	-7.45413	0.0505389	0.0628542
NoMatch_RT5536	C00881	5.536	-7.65525	0.00321254	0.0102417
CTP	C00063	5.798	-8.23684	0.0381002	0.0516701
ATP	C00002	5.962	-8.55459	0.0055701	0.0131295
Carnitine	C00318	6.752	-9.16134	0.000135132	0.00191115
dGTP	C00286	6.618	-9.94711	0.0408149	0.0538757
Aconitate	C00417	5.53	-10.0228	0.0750212	0.0894832
Xanthine	C00385	2.557	-10.0229	0.00192208	0.00761143
UTP	C00075	5.785	-10.7161	0.0534435	0.0653199

## Sheet: (g)
Metaboanalyst Metabolites U87 NS vs ML
Pathway	Total	FDR	Impact
Phenylalanine, tyrosine and tryptophan biosynthesis	4	0.055273	1.6667
Arginine biosynthesis	14	1.1706e-07	1.3846
Alanine, aspartate and glutamate metabolism	28	2.0892e-07	0.88889
Pyrimidine metabolism	39	5.1509e-05	0.86842
Citrate cycle (TCA cycle)	20	4.2105e-05	0.84211
Nicotinate and nicotinamide metabolism	15	0.089744	0.78571
Synthesis and degradation of ketone bodies	5	0.55918	0.75
D-Glutamine and D-glutamate metabolism	6	0.094441	0.6
Phenylalanine metabolism	10	0.18169	0.55556
Pyruvate metabolism	22	0.17111	0.47619
Glycine, serine and threonine metabolism	33	0.041164	0.46875
Butanoate metabolism	15	0.013186	0.42857
Taurine and hypotaurine metabolism	8	0.74329	0.42857
Purine metabolism	65	0.013186	0.40625
Histidine metabolism	16	0.094441	0.4
Arginine and proline metabolism	38	0.062553	0.37838
Vitamin B6 metabolism	9	0.75403	0.375
Biotin metabolism	10	0.18169	0.33333
Glyoxylate and dicarboxylate metabolism	32	0.0076542	0.32258
Aminoacyl-tRNA biosynthesis	48	1.1706e-07	0.29787
Valine, leucine and isoleucine biosynthesis	8	0.14763	0.28571
Pentose phosphate pathway	22	1	0.28571
Cysteine and methionine metabolism	33	0.1336	0.28125
Amino sugar and nucleotide sugar metabolism	37	0.49457	0.27778
Tyrosine metabolism	42	0.2083	0.21951
Nitrogen metabolism	6	0.63359	0.2
Glutathione metabolism	28	0.74329	0.18519
Starch and sucrose metabolism	18	1	0.17647
beta-Alanine metabolism	21	0.16026	0.15
Ascorbate and aldarate metabolism	8	0.74329	0.14286
Glycerophospholipid metabolism	36	1	0.14286
Ubiquinone and other terpenoid-quinone biosynthesis	9	0.75403	0.125
Glycolysis or Gluconeogenesis	26	1	0.12
Pentose and glucuronate interconversions	18	1	0.11765
Terpenoid backbone biosynthesis	18	1	0.11765
Galactose metabolism	27	1	0.11538
Pantothenate and CoA biosynthesis	19	0.49457	0.11111
Valine, leucine and isoleucine degradation	40	1	0.076923
Selenocompound metabolism	20	1	0.052632
Sphingolipid metabolism	21	1	0.05
Propanoate metabolism	23	1	0.045455
Primary bile acid biosynthesis	46	1	0.044444
Lysine degradation	25	1	0.041667
Porphyrin and chlorophyll metabolism	30	1	0.034483

## Sheet: (h)
Metaboanalyst Metabolites NCH644 NS vs ML
Pathway	Total	FDR	Impact
Phenylalanine, tyrosine and tryptophan biosynthesis	4	0.05316	1.6667
Arginine biosynthesis	14	2.1515e-07	1.4615
Alanine, aspartate and glutamate metabolism	28	7.2407e-06	1.0741
Pyrimidine metabolism	39	9.7307e-05	0.94737
Purine metabolism	65	3.5603e-05	0.82812
D-Glutamine and D-glutamate metabolism	6	0.0091444	0.8
Nicotinate and nicotinamide metabolism	15	0.087597	0.78571
Glutathione metabolism	28	0.024245	0.77778
Glycine, serine and threonine metabolism	33	0.046233	0.75
Citrate cycle (TCA cycle)	20	0.0079911	0.63158
Phenylalanine metabolism	10	0.20755	0.55556
Valine, leucine and isoleucine biosynthesis	8	0.021589	0.42857
Taurine and hypotaurine metabolism	8	0.96336	0.42857
Arginine and proline metabolism	38	0.071888	0.40541
Nitrogen metabolism	6	0.09268	0.4
Histidine metabolism	16	0.09268	0.4
Glyoxylate and dicarboxylate metabolism	32	0.0091444	0.3871
Aminoacyl-tRNA biosynthesis	48	5.0997e-12	0.38298
Vitamin B6 metabolism	9	0.96336	0.375
One carbon pool by folate	9	0.96336	0.25
Pyruvate metabolism	22	0.19518	0.2381
Pantothenate and CoA biosynthesis	19	0.1401	0.22222
Biotin metabolism	10	0.97403	0.22222
Butanoate metabolism	15	0.087597	0.21429
Tyrosine metabolism	42	1	0.17073
Cysteine and methionine metabolism	33	1	0.15625
Ubiquinone and other terpenoid-quinone biosynthesis	9	0.96336	0.125
Terpenoid backbone biosynthesis	18	1	0.11765
beta-Alanine metabolism	21	0.71536	0.1
Tryptophan metabolism	41	1	0.1
Primary bile acid biosynthesis	46	1	0.088889
Folate biosynthesis	27	1	0.076923
Porphyrin and chlorophyll metabolism	30	0.97403	0.068966
Amino sugar and nucleotide sugar metabolism	37	1	0.055556
Selenocompound metabolism	20	1	0.052632
Valine, leucine and isoleucine degradation	40	1	0.051282
Sphingolipid metabolism	21	1	0.05
Propanoate metabolism	23	1	0.045455
Glycolysis or Gluconeogenesis	26	1	0.04

## Sheet: (i)
Metaboanalyst Metabolites and Genes U87 NS vs ML
Pathway	Total	FDR	Impact
Synthesis and degradation of ketone bodies	10	0.1359	1.3333
Neomycin, kanamycin and gentamicin biosynthesis	4	0.1359	1.3333
Phenylalanine, tyrosine and tryptophan biosynthesis	11	0.4638	1.2
Arginine biosynthesis	27	2.0973e-06	1.1923
Nicotinate and nicotinamide metabolism	42	0.12167	1.0976
Fatty acid biosynthesis	129	1	0.96094
Citrate cycle (TCA cycle)	42	0.061714	0.95122
Steroid biosynthesis	82	0.28816	0.79012
Pyruvate metabolism	45	0.28087	0.72727
Alanine, aspartate and glutamate metabolism	61	0.013873	0.65
Phenylalanine metabolism	21	0.21942	0.6
Starch and sucrose metabolism	43	0.061714	0.59524
Pyrimidine metabolism	99	0.24676	0.59184
Butanoate metabolism	29	0.09322	0.57143
D-Glutamine and D-glutamate metabolism	10	0.41016	0.55556
Glutathione metabolism	56	0.041474	0.54545
Taurine and hypotaurine metabolism	16	0.28816	0.53333
One carbon pool by folate	31	1	0.53333
Glycine, serine and threonine metabolism	68	0.28087	0.52239
Glycerolipid metabolism	35	0.28087	0.47059
Glyoxylate and dicarboxylate metabolism	56	0.013873	0.45455
Histidine metabolism	32	0.12124	0.45161
Nitrogen metabolism	10	0.41016	0.44444
Purine metabolism	166	0.36494	0.44242
Glycosphingolipid biosynthesis - ganglio series	47	1	0.43478
Terpenoid backbone biosynthesis	36	0.14051	0.42857
Propanoate metabolism	48	0.87087	0.42553
Galactose metabolism	51	0.61184	0.42
Pentose phosphate pathway	47	1	0.3913
Tyrosine metabolism	88	0.80763	0.37931
Linoleic acid metabolism	17	0.76312	0.375
Amino sugar and nucleotide sugar metabolism	79	0.88224	0.35897
Glycosaminoglycan biosynthesis - chondroitin sulfate / dermatan sulfate	18	0.8009	0.35294
Mucin type O-glycan biosynthesis	22	0.10395	0.33333
Pantothenate and CoA biosynthesis	34	0.13483	0.33333
Glycolysis or Gluconeogenesis	61	0.3268	0.33333
Arachidonic acid metabolism	81	1	0.325
Arginine and proline metabolism	78	0.61184	0.31169
Biotin metabolism	21	0.88224	0.3
Various types of N-glycan biosynthesis	36	1	0.28571
Valine, leucine and isoleucine biosynthesis	12	0.51571	0.27273
Lysine degradation	49	0.57195	0.27083
Glycerophospholipid metabolism	86	0.92862	0.27059
Phosphatidylinositol signaling system	74	1	0.26027
Riboflavin metabolism	9	0.92862	0.25
Cysteine and methionine metabolism	71	0.92862	0.24286
Retinol metabolism	47	1	0.23913
beta-Alanine metabolism	44	0.27853	0.23256
Phosphonate and phosphinate metabolism	10	0.92862	0.22222
Metabolism of xenobiotics by cytochrome P450	145	1	0.22222
Fructose and mannose metabolism	40	0.92862	0.20513
Vitamin B6 metabolism	21	1	0.2
Valine, leucine and isoleucine degradation	88	1	0.1954
Aminoacyl-tRNA biosynthesis	74	0.013873	0.19178
alpha-Linolenic acid metabolism	22	0.90208	0.19048
Fatty acid degradation	102	1	0.17822
Ether lipid metabolism	39	1	0.15789
Thiamine metabolism	14	1	0.15385
Primary bile acid biosynthesis	92	1	0.15385
Selenocompound metabolism	35	1	0.14706
Porphyrin and chlorophyll metabolism	53	1	0.13462
Steroid hormone biosynthesis	199	1	0.12121
Pentose and glucuronate interconversions	32	1	0.096774
Ascorbate and aldarate metabolism	13	1	0.083333
N-Glycan biosynthesis	77	1	0.078947
Ubiquinone and other terpenoid-quinone biosynthesis	17	1	0.0625
Drug metabolism - cytochrome P450	98	1	0.061856
Tryptophan metabolism	84	1	0.048193
Inositol phosphate metabolism	69	1	0.044118
Drug metabolism - other enzymes	70	1	0.043478
Glycosphingolipid biosynthesis - lacto and neolacto series	121	1	0.033333
Sphingolipid metabolism	58	1	0.017544

## Sheet: (j)
Metaboanalyst Metabolites and Genes NCH644 NS vs ML
Pathway	Total	FDR	Impact
Phenylalanine, tyrosine and tryptophan biosynthesis	11	0.14064	1.4
Arginine biosynthesis	27	3.2765e-05	1.0385
Sulfur metabolism	18	0.39274	0.94118
Nicotinate and nicotinamide metabolism	42	0.74401	0.90244
Phenylalanine metabolism	21	0.059133	0.9
Citrate cycle (TCA cycle)	42	0.16086	0.78049
Alanine, aspartate and glutamate metabolism	61	0.00051755	0.76667
Glutathione metabolism	56	0.0038155	0.74545
Purine metabolism	166	0.0038155	0.72727
D-Glutamine and D-glutamate metabolism	10	0.12786	0.66667
Glycine, serine and threonine metabolism	68	0.40098	0.65672
Histidine metabolism	32	0.020849	0.58065
Nitrogen metabolism	10	0.12786	0.55556
Pyrimidine metabolism	99	0.25725	0.55102
Tyrosine metabolism	88	1	0.51724
Glycerolipid metabolism	35	0.11985	0.47059
Glycosphingolipid biosynthesis - ganglio series	47	1	0.43478
Metabolism of xenobiotics by cytochrome P450	145	1	0.40278
Taurine and hypotaurine metabolism	16	0.765	0.4
beta-Alanine metabolism	44	0.765	0.37209
Valine, leucine and isoleucine biosynthesis	12	0.16086	0.36364
Arginine and proline metabolism	78	0.56282	0.33766
Glycosaminoglycan biosynthesis - heparan sulfate / heparin	7	0.99299	0.33333
Synthesis and degradation of ketone bodies	10	1	0.33333
Pyruvate metabolism	45	0.77513	0.31818
Butanoate metabolism	29	0.14064	0.28571
Glycerophospholipid metabolism	86	0.45439	0.28235
Steroid hormone biosynthesis	199	1	0.25253
Riboflavin metabolism	9	1	0.25
Biotin metabolism	21	1	0.25
Aminoacyl-tRNA biosynthesis	74	2.2779e-05	0.24658
Glyoxylate and dicarboxylate metabolism	56	0.4122	0.23636
Glycosaminoglycan biosynthesis - chondroitin sulfate / dermatan sulfate	18	1	0.23529
Glycolysis or Gluconeogenesis	61	1	0.23333
Folate biosynthesis	61	1	0.23333
Various types of N-glycan biosynthesis	36	1	0.22857
Phosphatidylinositol signaling system	74	1	0.21918
Vitamin B6 metabolism	21	1	0.2
Steroid biosynthesis	82	1	0.19753
Tryptophan metabolism	84	1	0.19277
Ascorbate and aldarate metabolism	13	1	0.16667
Ether lipid metabolism	39	1	0.15789
Porphyrin and chlorophyll metabolism	53	0.64901	0.15385
Thiamine metabolism	14	1	0.15385
Retinol metabolism	47	1	0.15217
Pantothenate and CoA biosynthesis	34	0.91383	0.15152
Arachidonic acid metabolism	81	1	0.15
Inositol phosphate metabolism	69	1	0.14706
Drug metabolism - cytochrome P450	98	1	0.14433
Mucin type O-glycan biosynthesis	22	0.50559	0.14286
Terpenoid backbone biosynthesis	36	1	0.14286
Glycosaminoglycan degradation	44	1	0.13953
Pentose and glucuronate interconversions	32	1	0.12903
Propanoate metabolism	48	1	0.12766
Linoleic acid metabolism	17	1	0.125
Lysine degradation	49	1	0.125
Cysteine and methionine metabolism	71	1	0.11429
N-Glycan biosynthesis	77	1	0.10526
One carbon pool by folate	31	1	0.1
alpha-Linolenic acid metabolism	22	1	0.095238
Amino sugar and nucleotide sugar metabolism	79	1	0.089744
Selenocompound metabolism	35	1	0.088235
Drug metabolism - other enzymes	70	1	0.086957
Valine, leucine and isoleucine degradation	88	1	0.08046
Ubiquinone and other terpenoid-quinone biosynthesis	17	1	0.0625
Fatty acid biosynthesis	129	1	0.0625
Sphingolipid metabolism	58	1	0.052632
Glycosphingolipid biosynthesis - lacto and neolacto series	121	1	0.05
Starch and sucrose metabolism	43	1	0.047619
Primary bile acid biosynthesis	92	1	0.043956
Fatty acid elongation	75	1	0.040541
Galactose metabolism	51	1	0.04
Fatty acid degradation	102	1	0.039604
